# Supplementary material for: GATA2 mitotic bookmarking is required for definitive haematopoiesis
Source: Nat Commun. 2023 Aug 14;14:4645. doi: 10.1038/s41467-023-40391-x (PMC10425459; doi:10.1038/s41467-023-40391-x)
Supplement: Supplementary file 4 — Supplementary Data 1 [file 41467_2023_40391_MOESM4_ESM.xlsx]

## Sheet: Description
Tab name	Description
Plasmids and cloning primers	Plasmid used in the study and respective cloning primers as well as their source
Antibodies and fluorescent dyes	List of antibodies and flourescent dyes used in this study
DNA template sequences	MD-Gata2 and MDmut-Gata2 DNA template sequences (homology arms) for domain insertion via CRISPR/Cas9
Other primers	Primer sequences for, qPCR, MD-Gata2 mouse model genotyping and cDNA amplification to assess allelic-biased expression

## Sheet: Plasmids and cloning primers
Plasmid name	Primer name	Sequences	Source
FUW-M2rtta	-	-	Lab
pFUW-tetO-GATA2	-	-	Lab, Addgene #125028
pFUW-tetO-GFI1B	-	-	Lab, Addgene #125597
pFUW-tetO-FOS	-	-	Addgene #125598
pFUW-tetO-mCherry	XbaI-mCh_F	GGTATCTCTAGAATGGTGAGCAAGGGCGAGGA	This paper
	mCh-BamHI-BstBI_R	CCTTACGGATCCTTCGAACTTGTACAGCTCGTCCATGC
pFUW-tetO-mCh-GATA2	XbaI-mCh_F	GGTATCTCTAGAATGGTGAGCAAGGGCGAGGA	This paper
	BstBI-GATA2_R	CCTTACTTCGAACTAGCCCATGGCAGTCACCA
pFUW-tetO-mCh-GFI1B	XbaI-mCh_F	GGTATCTCTAGAATGGTGAGCAAGGGCGAGGA	This paper
	BamHI-BstBI-GFI1B_R	CCTTACGGATCCTTCGAATCACTTGAGATTGTGTTGAC
pFUW-tetO-FOS-mCh	XbaI-mCh_F	GGTATCTCTAGAATGGTGAGCAAGGGCGAGGA	This paper
	BamHI-BstBI-FOS_R	CCTTACGGATCCTTCGAATCACAGGGCCAGCAGCGTGG
pHAGE-GATA2-mCh	XbaI-GATA2_F	GGTATCTCTAGA ATGGAGGTGGCGCCTGAGCA	This paper
	BamHI-BstBI-mCh_R	CCTTACGGATCCTTCGAACTACTTGTACAGCTCGTCCA
pHAGE-GFI1B-mCh	XbaI-GFI1B_F	GGTATCTCTAGA ATGCCACGGTCCTTTCTAGT	This paper
	BamHI-BstBI-mCh_R	CCTTACGGATCCTTCGAACTACTTGTACAGCTCGTCCA
pHAGE-FOS-mCh	XbaI-FOS_F	GGTATCTCTAGA ATGATGTTCTCGGGTTTCAA	This paper
	BamHI-BstBI-mCh_R	CCTTACGGATCCTTCGAACTACTTGTACAGCTCGTCCA
pFUW-tetO-mCh-GATA2-del-N-Terminal(1-235)	Nhel-mCh_F	GGTATGGCTAGCATGGTGAGCAAGGGCGAGGA	This paper
	mch-del(N-Term)_F	GCATGGACGAGCTGTACAAGGGCACCCAGCCTGCAACACA
	mch-del(N-Term)_R	TGTGTTGCAGGCTGGGTGCCCTTGTACAGCTCGTCCATGC
	BstBI-GATA2_R	CCTTACTTCGAACTAGCCCATGGCAGTCACCA
pFUW-tetO-mCh-GATA2-del-N-ZF(287-342)	Nhel-mCh_F	GGTATGGCTAGCATGGTGAGCAAGGGCGAGGA	This paper
	mch-del(N-ZF)_F	GCATGGACGAGCTGTACAAGGAGGTGGCGCCTGAGCAGCC
	mch-del(N-ZF)_R	GGCTGCTCAGGCGCCACCTCCTTGTACAGCTCGTCCATGC
	BstBI-GATA2_R	CCTTACTTCGAACTAGCCCATGGCAGTCACCA
pFUW-tetO-mCh-GATA2-del-C-ZF(343-379)	Nhel-mCh_F	GGTATGGCTAGCATGGTGAGCAAGGGCGAGGA	This paper
	mch-del(C-ZF)_F	GCATGGACGAGCTGTACAAGGAGGTGGCGCCTGAGCAGCC
	mch-del(C-ZF)_R	GGCTGCTCAGGCGCCACCTCCTTGTACAGCTCGTCCATGC
	BstBI-GATA2_R	CCTTACTTCGAACTAGCCCATGGCAGTCACCA
pFUW-tetO-mCh-GATA2-del-NLS(380-440)	Nhel-mCh_F	GGTATGGCTAGCATGGTGAGCAAGGGCGAGGA	This paper
	mch-del(NLS)_F	GCATGGACGAGCTGTACAAGGAGGTGGCGCCTGAGCAGCC
	mch-del(NLS)_R	GGCTGCTCAGGCGCCACCTCCTTGTACAGCTCGTCCATGC
	BstBI-GATA2_R	CCTTACTTCGAACTAGCCCATGGCAGTCACCA
SFFV-mCh-GATA2	SFFV-mCh_F	GCTTATCGATACCGTCGACGGATCCATGGTGAGCAAGGGCGAG	This paper
	mCh-GATA2_R	CTGCTCGGGCGCCACCTCCTTGTACAGCTCGTCCATGCC
	mCh-GATA2_F	GGCATGGACGAGCTGTACAAGGAGGTGGCGCCCGAGCAG
	GATA2-SFFV_R	CGAATTCCTGCAGCCCGGGGGATCCCTAGCCCATGGCGGTCACCATG
SFFV-mCh-GATA2-R293Q	GATA2-R293Q_F	CCTGTTCAGAAGGCCAGGAGTGTGTCAACTG	This paper
	GATA2-R293Q_R	CAGTTGACACACTCCTGGCCTTCTGAACAGG
SFFV-mCh-GATA2-P304H	GATA2-P304H_F	GGCCACAGCCACCCATCTCTGGCGGCGGG	This paper
	GATA2-P304H_R	CCCGCCGCCAGAGATGGGTGGCTGTGGCC
SFFV-mCh-GATA2-R307W	GATA2-R307W_F	CACCCCTCTCTGGTGGCGGGACGGCAC	This paper
	GATA2-R307W_R	GTGCCGTCCCGCCACCAGAGAGGGGTG
SFFV-mCh-GATA2-A318T	GATA2-A318T_F	CACTACCTGTGCAATACCTGTGGCCTCTACC	This paper
	GATA2-A318T_R	GGTAGAGGCCACAGGTATTGCACAGGTAGTG
SFFV-mCh-GATA2-L321F	GATA2-L321F_F	CCTGTGCAATGCCTGTGGCTTCTACCACAAGATGAATGG	This paper
	GATA2-L321F_R	CCATTCATCTTGTGGTAGAAGCCACAGGCATTGCACAGG
SFFV-mCh-GATA2-R330Q	GATA2-R330Q_F	ATGAATGGGCAGAACCAACCACTCATCAAGCCC	This paper
	GATA2-R330Q_R	GGGCTTGATGAGTGGTTGGTTCTGCCCATTCAT
SFFV-mCh-GATA2-T354M	GATA2-T354M_F	CTGTTGTGCAAATTGTCAGATGACAACCACCACCTTATGGC	This paper
	GATA2-T354M_R	GCCATAAGGTGGTGGTTGTCATCTGACAATTTGCACAACAG
SFFV-mCh-GATA2-L359V	GATA2-L359V_F	CGACAACCACCACCGTATGGCGCCGAAAC	This paper
	GATA2-L359V_R	GTTTCGGCGCCATACGGTGGTGGTTGTCG
SFFV-mCh-GATA2-R361L	GATA2-R361L_F	CACCACCTTATGGCTCCGAAACGCCAACG	This paper
	GATA2-R361L_R	CGTTGGCGTTTCGGAGCCATAAGGTGGTG
SFFV-mCh-GATA2-R362Q	GATA2-R362Q_F	CACCTTATGGCGCCAAAACGCCAACGGGG	This paper
	GATA2-R362Q_R	CCCCGTTGGCGTTTTGGCGCCATAAGGTG
SFFV-mCh-GATA2-C373R	GATA2-C373R_F	CTGTCTGCAACGCCCGTGGCCTCTACTAC	This paper
	GATA2-C373R_R	GTAGTAGAGGCCACGGGCGTTGCAGACAG
SFFV-mCh-GATA2-R396Q	GATA2-R396Q_F	GAAGGGATCCAGACTCAGAACCGGAAGATGTCC	This paper
	GATA2-R396Q_R	GGACATCTTCCGGTTCTGAGTCTGGATCCCTTC
SFFV-mCh-GATA2-R398W	GATA2-R398W_F	GGGATCCAGACTCGGAACTGGAAGATGTCCAACAAGT	This paper
	GATA2-R398W_R	ACTTGTTGGACATCTTCCAGTTCCGAGTCTGGATCCC
FUW-GATA2-C373R	GATA2-C373R_F	CTGTCTGCAACGCCCGTGGCCTCTACTAC	This paper
	GATA2-C373R_R	GTAGTAGAGGCCACGGGCGTTGCAGACAG
FUW-GATA2-L359V	GATA2-L359V_F	CGACAACCACCACCGTATGGCGCCGAAAC	This paper
	GATA2-L359V_R	GTTTCGGCGCCATACGGTGGTGGTTGTCG
FUW-GATA2	FUW-GATA2_F	GAAGCTTGGGCCCGGGATCCATGGAGGTGGCGCCCGAG	This paper
	FUW-GATA2_R	GCTTGATATCGAATGGATCCCTAGCCCATGGCGGTCACCA
FUW-GFI1B	FUW-GFI1B_F	GAAGCTTGGGCCCGGGATCCATGCCACGCTCCTTCCTG	This paper
	FUW-GFI1B_R	GCTTGATATCGAATGGATCCTCACTTGAGATTGTGCTGGCTC
FUW-FOS	FUW-FOS_F	GAAGCTTGGGCCCGGGATCCATGATGTTCTCGGGCTTCAACGCA	This paper
	FUW-FOS_R	GCTTGATATCGAATGGATCCTCACAGGGCCAGCAGCGT
FUW-MD/MDmut-GATA2	FUW-MD_F	TAGACGAAGCTTGGGCCCGGGATCCATGGCTGAGAACAAGGCAAAAG	This paper
	MD-GATA2_R	TGCTCGGGCGCCACCTCTGGTTCGCACACAGGGAC
	MD-GATA2_F	GTCCCTGTGTGCGAACCAGAGGTGGCGCCCGAGCA
	FUW-GATA2_R	GATAAGCTTGATATCGAATGGATCCCTAGCCCATGGCGGTCAC
mTurquoise-H2B-6	-	-	Addgene #55557
FUW-mTurquoise	FUW-mTurq_F	TAGACGAAGCTTGGGCCCGGGATCCATGGTGAGCAAGGGCGAG	This paper
	FUW-mTurq_R	GATAAGCTTGATATCGAATGGATCCTTACTTGTACAGCTCGTCCATGC
FUW-H2B-mTurquoise	FUW-H2B_F_Inf	TAGACGAAGCTTGGGCCCGGGATCCATGCCAGAGCCAGCGAAG	This paper
	FUW-mTurquoise_R_Inf	GATAAGCTTGATATCGAATGGATCCTTACTTGTACAGCTCGTCCATGC
FUW-MD/MDmut-mTurquoise	FUW-MD_F	TAGACGAAGCTTGGGCCCGGGATCCATGGCTGAGAACAAGGCAAAAG	This paper
	MD-mTurq_R	CTCCTCGCCCTTGCTCACTGGTTCGCACACAGGGAC
	MD-mTurq_F	GTCCCTGTGTGCGAACCAGTGAGCAAGGGCGAGGAG
	FUW-mTurq_R	GATAAGCTTGATATCGAATGGATCCTTACTTGTACAGCTCGTCCATGC
pBOB-EF1-FastFUCCI-Puro	-	-	Addgene #86849
pSpCas9(BB)-2A-GFP (PX458)	-	-	Addgene #48138

## Sheet: Antibodies and fluorescent dyes
Antibody/dye	Application	Supplier	Cat. number
Rabbit anti-GATA2	Western blot	Abcam	ab173817
Rabbit anti-GFI1B	Western blot	CST	5849
Rabbit anti-FOS	Western blot	Sigma	SAB4500995
Rabbit anti-mCherry	Western blot	Abcam	ab167453
Rabbit anti-Cyclin B1	Western blot	CST	4138
Rabbit anti-Calnexin	Western blot	Abcam	ab22595
Rabbit anti-Histone 3	Western blot	Abcam	ab1791
Mouse anti-Actin (Ab-5)	Western blot	BD Biosciences	612656
Mouse IgG HRP Linked Whole Ab	Western blot	GE Healthcare	NXA931
Rabbit IgG, HRP-linked F(ab')2 fragment	Western blot	GE Healthcare	NA9340
Anti-H3S10p	Immunocytochemistry	Abcam	ab47297
Goat Anti-Rabbit IgG H&L, AF488	Immunocytochemistry	Abcam	ab150077
PECy7 anti-human/mouse CD49f (GoH3)	Flow cytometry	BioLegend	313622
PE anti-human CD9 (HI9a)	Flow cytometry	BioLegend	312106
PECy5 anti-mouse/human B220 (RA3-6B2)	Flow cytometry/FACS	BioLegend	103210
PECy5 anti-mouse CD3e (145-2C11)	Flow cytometry/FACS	BioLegend	100310
PECy5 anti-mouse/human Mac1 (M1/70)	Flow cytometry/FACS	BioLegend	101210
PECy5 anti-mouse Gr1 (RB6-8C5)	Flow cytometry/FACS	BioLegend	108410
PECy5 anti-mouse Ter119 (TER-119)	Flow cytometry/FACS	BioLegend	116210
APCeF780 anti-mouse c-kit (2B8)	Flow cytometry/FACS	Invitrogen	47-1171-82
BV421 anti-mouse Sca-1 (D7)	FACS	BioLegend	108127
PECy7 anti-mouse CD150 (TC15-12F12.2)	FACS	BioLegend	115914
FITC anti-mouse CD48 (HM48-1)	FACS	BioLegend	103403
PE anti-mouse Sca-1 (E13-161.7)	FACS	BioLegend	122508
APC anti-mouse c-kit (2B8)	FACS	BioLegend	105812
FITC anti-mouse CD71 (RI7217)	Flow cytometry	BioLegend	113806
APC anti-mouse Ter119 (TER-119)	Flow cytometry	BioLegend	116212
PE anti-mouse Ter119 (TER-119)	Flow cytometry	BioLegend	116208
FITC anti-mouse CD41 (MWReg30)	Flow cytometry	BD Biosciences	553848
APC anti-mouse CD16/32 (93)	Flow cytometry	BioLegend	101326
PE anti-mouse CD45.1 (A20)	Flow cytometry	BioLegend	110708
FITC anti-mouse CD45.1 (A20)	Flow cytometry	BioLegend	110706
APC anti-mouse CD45.2 (104)	Flow cytometry	BioLegend	109814
PE anti-mouse CD45.2 (104)	Flow cytometry	BioLegend	109808
APC anti-mouse B220 (RA3-6B2)	Flow cytometry	BioLegend	102312
APC anti-mouse CD3e (145-2C11)	Flow cytometry	BioLegend	100312
Anti-phospho-Ser/Thr-Pro MPM-2	FACS	Sigma	05-368
Goat anti-mouse IgG(H+L) AF647	FACS	Invitrogen	A32728
Goat anti-CD31	Immunohistochemistry	R&D Systems	AF3628
Rabbit anti-Runx1	Immunohistochemistry	abcam	ab92336
Rat anti-c-kit	Immunohistochemistry	eBioscience	14-1171-85
AF594 anti-rabbit	Immunohistochemistry	Invitrogen	A21207
AF647 anti-goat	Immunohistochemistry	Invitrogen	A21447
AF488 anti-rat	Immunohistochemistry	Invitrogen	A21208
Anti-human GATA2	ChIP	Santa Cruz	sc-9008
4´, 6-Diamidino-2-Phenylindole (DAPI)	Flow cytometry/FACS	Invitrogen	D3571
7-Actinomycin D (7-AAD)	Flow cytometry	Becton Dickinson	559525
Hoechst 33342	Live-cell imaging	ThermoFisher Scientific	H3570
Antifade Mounting Medium with DAPI	Immunocytochemistry	Vector Laboratories	H-1200-10

## Sheet: DNA template sequences
Template MD-GATA2 (100bp)	GAATGGGGGTGTCAGAAGGCGGCAGTGTCCTTCACATTCCCTCTGTTATCCAGGGCCGCCCCACCTTCGCCTGGTTCCCAAGACACAGTAGTGGACCATGGCTGAGAACAAGGCAAAAGTGAGCATGGCAGGAGCCAAGAGGGTGCCCGTCACCGTGACAGCCGCTTCCAAACCAGGCCTGAGGCCCAGAACAGCACTCGGTGACATCGGCAATAAGGTCTCTGAGGAACTGCAGGCCCGGGTGCCTCTCAAGCGAGAAGCTAAAACTCTGGGCACCGGAAAGGGGACCGTCAAAGCTCTCCCCAAGCCTGTGGAGAAAGTCCCTGTGTGCGAACCAGAGGTGGCGCCTGAGCAGCCTCGCTGGATGGCGCACCCCGCCGTATTGAATGCGCAGCACCC…
Template MDmut-GATA2 (800bp)	CTATCCCGTGAATCCGCCGGCCCTGGAACGCGCTGTCGCTGGGCCCGCCGTACCCGGGCTCTCCTGGTGTCTCTTACTCTCTACTGCTGAGCCCTCCCCTTCCCGCGCCGCTGCGAGTGTAAGTTTGAGGTTCAGGGGGCTTGTGGACATTCCTAGGTTGGAGGGATCTCTGTGGAGCTCAGACCAGGATCTCCTGTGGGCGATTACGTTCTTATGCTTTGGGGAGAGGTTGGCTGACTGCTAGAGAGTGCATTGGGGACCGGCTCGCAGCCCCAGGAACTGCGGGTGCGTTTTTTGGGGTGGCCCGGGGTGTTGGGGGTTAGTTTGTGTATATATTGTCAAAGTGTTACGGGGGCGTGGGAGAGCGTGTGCCCCAGAGTGGATGTCTAGGCAACTGTC…

## Sheet: Other Primers
Primers	Forward (5'-3')	Reverse (5'-3')	Application
GAPDH	GTGGACCTGACCTGCCGTCT	GGAGGAGTGGGTGTCGCTGT	RT-qPCR
mCherry	AGATCAAGCAGAGGCTGAAGCTGA	ACTGTTCCACGATGGTGTAGTCCT
GATA2	AAGGCTCGTTCCTGTTCAGA	GGCATTGCACAGGTAGTGG
FOS	GACTGATACACTCCAAGCGG	CATCAGGGATCTTGCAGGC
GFI1B	CAACAGCCCTGTCCTTAGCA	CATCCTGGCCAAGTTCTGGT
MD-GATA2	GTTTCCCTGCAAGTGTATGAGG	TGCGAGTCGAGATGGTTGA	MD-Gata2 Genotyping
5'UTR	GGTTCCCAAGACACAGTAGTGG		Allelic expression
Gata2		GGCTCCATGTAGTTATGCGC
