# Supplementary material for: GATA2 mitotic bookmarking is required for definitive haematopoiesis
Source: Nat Commun. 2023 Aug 14;14:4645. doi: 10.1038/s41467-023-40391-x (PMC10425459; doi:10.1038/s41467-023-40391-x)
Supplement: Supplementary file 5 — Supplementary Data 2 [file 41467_2023_40391_MOESM5_ESM.xlsx]

## Sheet: Description
Tab name	Description
Genes_all peaks	Gene lists for asynch, mitotic and A-M intersection (bookmarked)
ChromHMM	ChromHMM enrichment values
De novo Motif_Mitotic	De novo motif enrichment analysis for GATA2 ChIP-seq in mitotic K562
GO BP	GREAT Enrichment GO BP terms for the peaks associated with the top 1000 genes in asynchronous (Async), mitotic (Mit), cluster 1 (C1) and cluster 2 (C2)
Motif discovery_Async only	Motif discovery analysis for GATA2 asynchronous only target sites
Motif discovery_Mit	Motif discovery analysis for GATA2 mitotic bookmared target sites
Motif discovery_C1	Motif discovery analysis for GATA2 cluster 1 (C1) target sites
Motif discovery_C2	Motif discovery analysis for GATA2 cluster 2 (C2) target sites
GEO public data	Gene Expression Omnibus (GEO) accession codes from publicly available ChIP-seq, ATAC-seq and DNase-seq data

## Sheet: Genes_all peaks
Asynchronous Unique	Mitotic Unique	A+M Intersection
SAMD11	SYVN1	KCNAB2
ISG15	HIKESHI	ERRFI1
RNF223	C12orf65	MIIP
TTLL10	ZNF43	VPS13D
ATAD3A	MCCC2	TMEM51
MIB2	SPOCK1	EFHD2
GNB1	NPSR1	DNAJC16
FAAP20	JRK	UQCRHL
MORN1		CPLANE2
TNFRSF14		NBPF1
PRXL2B		TMCO4
TPRG1L		OTUD3
TP73		RAP1GAP
CCDC27		CDC42
SMIM1		E2F2
LRRC47		ARID1A
C1orf174		THEMIS2
AJAP1		PTAFR
GPR153		EPB41
ACOT7		TMEM200B
ESPN		SRSF4
PLEKHG5		MECR
ZBTB48		LAPTM5
DNAJC11		ADGRB2
CAMTA1		KPNA6
VAMP3		SMIM12
UTS2		KIAA0319L
TNFRSF9		CSF3R
PARK7		POU3F1
SLC45A1		MYCL
RERE		KCNQ4
ENO1		CTPS1
SLC2A5		SCMH1
H6PD		HIVEP3
SPSB1		PTPRF
SLC25A33		SLC6A9
PIK3CD		RNF220
CLSTN1		UROD
UBE4B		TSPAN1
KIF1B		PDZK1IP1
PEX14		SLC5A9
CASZ1		DAB1
C1orf127		JUN
EXOSC10		NFIA
MTOR		PATJ
UBIAD1		ATG4C
DISP3		FOXD3
FBXO44		DNAJC6
FBXO6		LEPROT
DRAXIN		IL12RB2
AGTRAP		GNG12
MTHFR		WLS
NPPA		CTH
NPPB		NEGR1
KIAA2013		SYDE2
PLOD1		CLCA1
MFN2		SH3GLB1
TNFRSF8		LMO4
TNFRSF1B		GBP4
DHRS3		GBP5
AADACL4		LRRC8D
PRDM2		BARHL2
KAZN		GFI1
FHAD1		BCAR3
CTRC		F3
CELA2A		FRRS1
CELA2B		CDC14A
DDI2		VAV3
FBLIM1		FAM102B
SPEN		PRPF38B
ZBTB17		GSTM5
CLCNKB		CEPT1
EPHA2		TAFA3
FBXO42		LRIG2
NECAP2		TRIM33
CROCC		CD2
SDHB		TENT5C
PADI4		SRGAP2C
PADI6		H3-2
ARHGEF10L		HJV
IGSF21		PRKAB2
KLHDC7A		CHD1L
PAX7		PPIAL4G
ALDH4A1		ADAMTSL4
IFFO2		SNX27
UBR4		THEM4
SLC66A1		SPRR2A
MICOS10		PGLYRP4
CAPZB		ATP8B2
HTR6		EFNA3
PLA2G2A		HAPLN2
PLA2G5		LRRC71
UBXN10		ETV3
PLA2G2C		PIGM
CAMK2N1		SLAMF6
MUL1		SLAMF1
FAM43B		ITLN1
HP1BP3		ITLN2
EIF4G3		F11R
ECE1		SH2D1B
NBPF3		PBX1
ALPL		POGK
USP48		RCSD1
LDLRAD2		ADCY10
HSPG2		XCL2
CELA3B		ATP1B1
CELA3A		NME7
WNT4		FAM20B
ZBTB40		CEP350
EPHB2		IER5
TEX46		APOBEC4
KDM1A		IVNS1ABP
LUZP1		PLA2G4A
HNRNPR		RGS18
ID3		GLRX2
RPL11		B3GALT2
PITHD1		KCNT2
HMGCL		KIF14
FUCA1		GPR37L1
CNR2		SNRPE
PNRC2		GOLT1A
SRSF10		PPP1R15B
MYOM3		MDM4
GRHL3		LRRN2
STPG1		NFASC
NIPAL3		DSTYK
RCAN3		RHEX
NCMAP		RASSF5
SRRM1		C1orf116
CLIC4		CR1L
RUNX3		CD46
SYF2		CD34
RSRP1		FAM71A
RHD		FLVCR1
TMEM50A		PROX1
RHCE		ESRRG
MACO1		SLC30A10
MAN1C1		DUSP10
SELENON		FBXO28
MTFR1L		DEGS1
AUNIP		WDR26
PAQR7		ENAH
STMN1		SRP9
PAFAH2		PYCR2
TRIM63		SDE2
PDIK1L		CDC42BPA
FAM110D		RNF187
CNKSR1		ABCB10
SH3BGRL3		TRIM67
CD52		DISC1
UBXN11		KCNK1
ZNF683		IRF2BP2
HMGN2		TOMM20
RPS6KA1		EDARADD
PIGV		MT1HL1
GPN2		WDR64
NR0B2		EFCAB2
TENT5B		SMYD3
SLC9A1		ZNF670
WDTC1		ZNF669
GPR3		GCSAML
WASF2		SH3BP5L
IFI6		ZNF692
STX12		AKR1E2
SMPDL3B		NET1
XKR8		PRKCQ
EYA3		CELF2
ATP5IF1		CDC123
SESN2		FAM171A1
MED18		ITGA8
PHACTR4		CUBN
RCC1		ST8SIA6
TRNAU1AP		STAM
RAB42		NSUN6
TAF12		DNAJC1
GMEB1		EBLN1
YTHDF2		WAC
OPRD1		BAMBI
PTPRU		LYZL1
MATN1		MAP3K8
SDC3		ARHGAP12
PUM1		NRP1
NKAIN1		PARD3
SNRNP40		CREM
FABP3		MARCHF8
SERINC2		NCOA4
TINAGL1		SGMS1
COL16A1		CABCOCO1
SPOCD1		REEP3
PTP4A2		C10orf105
HDAC1		MSS51
FAM229A		CCSER2
BSDC1		PTEN
ZBTB8B		HHEX
ZBTB8A		NOC3L
ZBTB8OS		PIK3AP1
KIAA1522		AVPI1
FNDC5		SFRP5
TMEM54		CRTAC1
RNF19B		HPS1
AK2		HPSE2
AZIN2		DNMBP
TRIM62		SCD
ZNF362		PAX2
PHC2		BTRC
HMGB4		TRIM8
SFPQ		CNNM2
ZMYM4		NT5C2
PSMB2		MXI1
C1orf216		DUSP5
AGO1		PDCD4
AGO3		ADRA2A
TEKT2		SEC23IP
COL8A2		CTBP2
THRAP3		TEX36
SH3D21		MKI67
STK40		TSPAN32
OSCP1		RIC3
MRPS15		SWAP70
DNALI1		CTR9
C1orf109		MICAL2
EPHA10		TEAD1
MTF1		PSMA1
INPP5B		SOX6
FHL3		PIK3C2A
RRAGC		PRMT3
RHBDL2		SVIP
AKIRIN1		LGR4
NDUFS5		LMO2
MACF1		CAT
BMP8A		EHF
HEYL		HSD17B12
HPCAL4		TSPAN18
OXCT2		TP53I11
TRIT1		PRDM11
MFSD2A		AGBL2
CAP1		LRRC55
PPT1		PRG3
RLF		CTNND1
TMCO2		PATL1
COL9A2		STX3
SMAP2		MS4A3
ZFP69B		FTH1
ZNF684		ASRGL1
RIMS3		SCGB1A1
NFYC		TUT1
CITED4		WDR74
FOXO6		OTUB1
GUCA2B		GPR137
FOXJ3		EHBP1L1
RIMKLA		KLC2
YBX1		POLD4
TMEM269		CTTN
ERMAP		CLPB
ZNF691		NEU3
SLC2A1		OR2AT4
FAM183A		TPBGL
EBNA1BP2		SERPINH1
MPL		PRCP
CDC20		RAB30
ELOVL1		PICALM
SZT2		TMEM135
HYI		CEP295
ST3GAL3		PANX1
ARTN		AMOTL1
IPO13		ENDOD1
KLF17		FAM76B
KLF18		JRKL
DMAP1		CNTN5
ERI3		BIRC2
TMEM53		ATM
ARMH1		EXPH5
KIF2C		RDX
BTBD19		ZBTB16
PTCH2		NNMT
EIF2B3		SIDT2
ZSWIM5		MPZL3
TESK2		PHLDB1
MMACHC		DDX6
PRDX1		ARHGEF12
NASP		VWA5A
GPBP1L1		EI24
IPP		ST3GAL4
MAST2		WNT5B
PIK3R3		CD9
P3R3URF-PIK3R3		ACSM4
RAD54L		APOBEC1
UQCRH		CLEC2D
FAAH		LRP6
DMBX1		ITPR2
TMEM275		AMN1
MKNK1		RESF1
MOB3C		FGD4
EFCAB14		DNM1L
TAL1		PKP2
FOXE3		SYT10
FOXD2		ALG10
TRABD2B		GXYLT1
FAF1		PRICKLE1
CDKN2C		ANO6
RNF11		SLC48A1
TTC39A		ANP32D
EPS15		DHH
OSBPL9		TUBA1C
NRDC		SPATS2
RAB3B		BCDIN3D
TXNDC12		DIP2B
ZFYVE9		GALNT6
CC2D1B		SLC4A8
ORC1		SCN8A
PRPF38A		ACVRL1
TUT4		ACVR1B
GPX7		KRT2
SHISAL2A		HOXC12
SCP2		NFE2
PODN		OR6C68
SLC1A7		RDH16
CPT2		GPR182
LRP8		SLC16A7
DMRTB1		PPM1H
GLIS1		RASSF3
NDC1		GNS
YIPF1		RAB21
HSPB11		TRHDE
LRRC42		PHLDA1
LDLRAD1		OSBPL8
TCEANC2		SYT1
MRPL37		ALX1
SSBP3		DUSP6
ACOT11		ATP2B1
MROH7		BTG1
DHCR24		EEA1
USP24		PLXNC1
C8B		CEP83
OMA1		CDK17
TACSTD2		NEDD1
MYSM1		TMPO
FGGY		NFYB
HOOK1		CHST11
CYP2J2		TCP11L2
TM2D1		POLR3B
L1TD1		CORO1C
USP1		FAM222A
ANGPTL3		ANAPC7
DOCK7		ACAD10
ALG6		TMEM116
ITGB3BP		HECTD4
EFCAB7		LHX5
ROR1		RBM19
UBE2U		MED13L
CACHD1		TESC
RAVER2		TAOK3
JAK1		PRKAB1
AK4		CIT
LEPR		PXN
PDE4B		RNF10
SGIP1		VPS37B
TCTEX1D1		FBRSL1
INSL5		TNFRSF19
DNAI4		ATP8A2
MIER1		FLT1
SLC35D1		TRPC4
C1orf141		FOXO1
IL23R		DGKH
SERBP1		SMIM2
GADD45A		SERP2
DIRAS3		SUCLA2
DEPDC1		CYSLTR2
LRRC7		FNDC3A
LRRC40		KPNA3
SRSF11		KCNRG
ANKRD13C		DLEU7
PTGER3		DIAPH3
ZRANB2		TBC1D4
ERICH3		GPC5
CRYZ		ABCC4
LHX8		OR11G2
SLC44A5		SLC7A8
ACADM		COCH
RABGGTB		AP4S1
MSH4		HECTD1
ASB17		EGLN3
ST6GALNAC3		FSCB
ST6GALNAC5		C14orf28
AK5		ARF6
ZZZ3		PELI2
USP33		NAA30
GIPC2		MPP5
ADGRL4		ZFP36L1
TTLL7		SLC8A3
PRKACB		RGS6
SAMD13		DPF3
RPF1		LTBP2
CTBS		GPATCH2L
SSX2IP		GPR65
MCOLN3		VRK1
BCL10		TMEM121
ODF2L		APBA2
CLCA2		MTMR10
SELENOF		CHRM5
HS2ST1		FSIP1
PKN2		CCDC32
GBP1		PPP1R14D
GBP2		STARD9
GBP6		SORD
LRRC8B		ATP8B4
ZNF326		HDC
ZNF644		DMXL2
HFM1		BCL2L10
CDC7		MYO5A
TGFBR3		RAB27A
EPHX4		PRTG
BTBD8		ZNF280D
RPAP2		MINDY2
EVI5		RORA
RPL5		C2CD4A
DIPK1A		USP3
MTF2		HERC1
CCDC18		ZNF609
DR1		OAZ2
FNBP1L		DENND4A
GCLM		SMAD6
ABCA4		SMAD3
ABCD3		NOX5
SLC44A3		TLE3
ALG14		UACA
TLCD4		CYP11A1
TLCD4-RWDD3		CLK3
RWDD3		PPCDC
PTBP2		C15orf39
PLPPR5		CSPG4
PLPPR4		UBE2Q2
PALMD		SAXO2
AGL		NTRK3
SLC35A3		MAN2A2
MFSD14A		NR2F2
SASS6		ARRDC4
LRRC39		HAGH
DBT		TBC1D24
VCAM1		ATF7IP2
EXTL2		CLEC16A
DPH5		RMI2
S1PR1		MRTFB
COL11A1		MARF1
AMY1C		TMC5
PRMT6		THUMPD1
SLC25A24		REXO5
HENMT1		GGA2
STXBP3		PRKCB
AKNAD1		CACNG3
GPSM2		C16orf82
CLCC1		QPRT
TMEM167B		TMEM219
ELAPOR1		ORAI3
SARS1		ITGAM
PSRC1		PHKB
MYBPHL		CYLD
SORT1		MMP2
GNAI3		GNAO1
GSTM4		ADGRG1
GSTM3		DRC7
CSF1		NDRG4
AHCYL1		GOT2
ALX3		CDH5
UBL4B		DPEP3
RBM15		ST3GAL2
SLC16A4		ZFHX3
LAMTOR5		ZNRF1
PROK1		ADAT1
CD53		PKD1L2
LRIF1		CMIP
DENND2D		MLYCD
CHI3L2		SLC38A8
CHIA		KIAA0513
PIFO		GSE1
OVGP1		FOXL1
WDR77		C16orf95
C1orf162		SLC7A5
ADORA3		ZFPM1
RAP1A		PIEZO1
DDX20		CBFA2T3
CTTNBP2NL		VPS53
WNT2B		ALOX12
ST7L		DNAH9
CAPZA1		CDRT15
MOV10		ADORA2B
RHOC		ATPAF2
SLC16A1		SLC47A1
MAGI3		USP22
PHTF1		NLK
PTPN22		FAM222B
DCLRE1B		SSH2
HIPK1		EFCAB5
SYT6		GOSR1
DENND2C		ASIC2
CSDE1		CCT6B
SYCP1		LYZL6
TSHB		MRM1
VANGL1		LHX1
ATP1A1		TNS4
CD58		KRT10
IGSF3		KRT19
PTGFRN		STAT3
CD101		CCR10
TTF2		EZH1
VTCN1		ARL4D
MAN1A2		SLC4A1
GDAP2		MAP3K14
WDR3		MAPT
WARS2		KANSL1
PHGDH		FAM117A
REG4		COL1A1
ADAM30		KIF2B
SEC22B		TOM1L1
NBPF26		HLF
PPIAL4A		MMD
FCGR1B		TRIM37
FAM72C		YPEL2
NBPF15		TBX2
PPIAL4F		MED13
PDZK1		CYB561
NUDT17		ICAM2
ANKRD35		CACNG1
RBM8A		PITPNC1
LIX1L		ABCA9
ANKRD34A		RPL38
POLR3GL		DNAI2
TXNIP		ACOX1
PPIAL4H		SPHK1
NBPF12		ST6GALNAC1
BCL9		SEPTIN9
ACP6		TNRC6C
GJA5		TMC6
GJA8		TMEM235
GPR89B		CYTH1
NBPF11		BAHCC1
H2BC21		ADCYAP1
BOLA1		SMCHD1
OTUD7B		ARHGAP28
VPS45		MTCL1
PLEKHO1		MPPE1
CA14		MIB1
RPRD2		GATA6
TARS2		CABLES1
ECM1		ZNF521
ENSA		SLC25A52
CTSS		SLC14A2
CTSK		C18orf25
ARNT		ZBTB7C
CERS2		SMAD7
BNIPL		MYO5B
CDC42SE1		SKA1
MLLT11		MAPK4
PIP5K1A		RAB27B
SELENBP1		TCF4
PSMB4		BOD1L2
CGN		RTTN
TUFT1		CTDP1
RIIAD1		ADNP2
CELF3		TPGS1
OAZ3		RNF126
TDRKH		STK11
LINGO4		OAZ1
THEM5		ZNF77
S100A10		FZR1
S100A11		NRTN
SPRR2B		TNFSF9
SPRR2F		TNFSF14
PRR9		EVI5L
S100A6		MARCHF2
S100A16		MUC16
SNAPIN		ICAM5
INTS3		ILF3
SLC27A3		LYL1
GATAD2B		CACNA1A
SLC39A1		RFX1
NUP210L		OR7A17
TPM3		OR10H1
HAX1		AP1M1
AQP10		GDF15
IL6R		URI1
TDRD10		ZNF507
ADAR		DPY19L3
KCNN3		WDR88
PMVK		HNRNPL
PYGO2		RINL
SHC1		PLD3
LENEP		EGLN2
ZBTB7B		IGFL1
ADAM15		SLC1A5
EFNA4		SULT2A1
EFNA1		PPP1R15A
SLC50A1		LRRC4B
MTX1		ZNF888
PKLR		MBOAT7
FDPS		ZNF787
RUSC1		RSAD2
ASH1L		RNF144A
MSTO1		YWHAQ
DAP3		ODC1
GON4L		ROCK2
RIT1		LPIN1
ARHGEF2		TRIB2
LMNA		NBAS
SLC25A44		RDH14
PAQR6		ATAD2B
RHBG		OTOF
MEF2D		MAPRE3
IQGAP3		FOSL2
NAXE		PLB1
BCAN		PPP1CB
HDGF		LBH
PRCC		LTBP1
NTRK1		CDC42EP3
INSRR		ATL2
ARHGEF11		HNRNPLL
ETV3L		CDKL4
FCRL5		MAP4K3
KIRREL1		TMEM178A
SPTA1		PKDCC
OR6K3		EML4
MNDA		ZFP36L2
IFI16		DYNC2LI1
AIM2		SIX2
ACKR1		SRBD1
FCER1A		EPAS1
CFAP45		TMEM247
TAGLN2		STPG4
SLAMF9		FOXN2
KCNJ10		SPTBN1
KCNJ9		RTN4
ATP1A4		FANCL
NHLH1		C2orf74
VANGL2		OTX1
CD84		LGALSL
CD48		SLC1A4
SLAMF7		C1D
CD244		WDR92
USF1		ANXA4
PPOX		GMCL1
B4GALT3		EXOC6B
NR1I3		TET3
SDHC		SUCLG1
CFAP126		ST3GAL5
FCGR2A		RPIA
HSPA6		TMEM131
FCGR3A		MGAT4A
FCGR3B		REV1
DUSP12		IL1R1
ATF6		IL1RL1
OLFML2B		SH3RF3
NOS1AP		ANAPC1
SPATA46		ZC3H8
C1orf226		NT5DC4
UHMK1		TMEM185B
UAP1		INHBB
DDR2		GYPC
RGS5		TEX51
NUF2		MGAT5
LMX1A		HNMT
MGST3		GTDC1
TMCO1		ZEB2
UCK2		ERMN
FAM78B		UPP2
TADA1		WDSUB1
ILDR2		NOSTRIN
POU2F1		G6PC2
CD247		ABCB11
CREG1		LRP2
MPZL1		UBR3
MPC2		MYO3B
GPR161		PDK1
TIPRL		CDCA7
TBX19		SP3
DPT		LNPK
CCDC181		TTC30A
C1orf112		OSBPL6
SCYL3		ZSWIM2
KIFAP3		TFPI
FMO4		WDR75
MYOCOS		SLC40A1
MYOC		HIBCH
VAMP4		INPP1
C1orf105		MFSD6
SUCO		NABP1
FASLG		CAVIN2
TNFSF18		SLC39A10
TNFSF4		STK17B
PRDX6		ANKRD44
SLC9C2		PLCL1
TEX50		CASP10
ANKRD45		TRAK2
CENPL		CDK15
DARS2		FZD7
RC3H1		BMPR2
RABGAP1L		PLEKHM3
GPR52		PTH2R
CACYBP		RPE
KIAA0040		ERBB4
TNR		IKZF2
ASTN1		FN1
BRINP2		XRCC5
TEX35		MARCHF4
RALGPS2		RPL37A
ANGPTL1		TNP1
ABL2		TNS1
SOAT1		TMBIM1
AXDND1		TTLL4
FAM163A		DNAJB2
QSOX1		ASIC4
LHX4		EPHA4
ACBD6		FAM124B
XPR1		IRS1
KIAA1614		RHBDD1
MR1		AGFG1
CACNA1E		CAB39
ZNF648		GBX2
GLUL		UBE2F
RGSL1		FAM110A
RGS16		CPXM1
NPL		ADRA1D
DHX9		GPCPD1
SHCBP1L		SHLD1
NMNAT2		PLCB4
SMG7		JAG1
NCF2		SNX5
ARPC5		PAX1
RGL1		CD93
COLGALT2		DEFB115
TSEN15		COX4I2
EDEM3		MYLK2
NIBAN1		PDRG1
RNF2		KIF3B
HMCN1		NOL4L
PRG4		C20orf203
TPR		E2F1
PTGS2		EPB41L1
BRINP3		MROH8
RGS21		VSTM2L
RGS13		ADIG
RGS2		SLC32A1
UCHL5		DHX35
RO60		TOP1
F13B		TOX2
ASPM		OSER1
ZBTB41		STK4
CRB1		KCNS1
DENND1B		CDH22
C1orf53		ZMYND8
LHX9		TSHZ2
NEK7		CBSL
ATP6V1G3		HSPA13
PTPRC		SAMSN1
NR5A2		NCAM2
ZNF281		MRPL39
DDX59		N6AMT1
CAMSAP2		GRIK1
INAVA		ITSN1
KIF21B		RUNX1
TMEM9		ERG
PKP1		PSMG1
TNNT2		C2CD2
PHLDA3		UMODL1
CSRP1		PTTG1IP
NAV1		C21orf58
IPO9		OR11H1
SHISA4		HIRA
LMOD1		CLDN5
RNPEP		SEPTIN5
ELF3		GP1BB
PTPN7		TXNRD2
LGR6		SERPIND1
PPP1R12B		CRKL
KDM5B		P2RX6
KLHL12		LRRC74B
ADIPOR1		SDF2L1
CYB5R1		MAPK1
TMEM183A		IGLL1
ADORA1		PIWIL3
MYBPH		CRYBA4
BTG2		MN1
FMOD		PITPNB
OPTC		LIF
ATP2B4		TIMP3
LAX1		ADSL
SOX13		RBX1
REN		SREBF2
PLEKHA6		NFAM1
PIK3C2B		PARVB
CNTN2		ITPR1
TMEM81		BHLHE40
RBBP5		ARL8B
TMCC2		EDEM1
NUAK2		PPARG
KLHDC8A		IQSEC1
CDK18		FBLN2
MFSD4A		LSM3
ELK4		MRPS25
SLC45A3		BTD
RAB29		OXNAD1
SLC41A1		PLCL2
PM20D1		EFHB
SLC26A9		PP2D1
CTSE		SGO1
AVPR1B		THRB
FAM72A		CNOT10
SRGAP2		TRIM71
IKBKE		TMPPE
DYRK3		EPM2AIP1
MAPKAPK2		EXOG
IL19		SCN10A
PIGR		ZNF852
FCAMR		CDCP1
YOD1		LIMD1
C4BPB		RTP3
C4BPA		SETD2
CD55		KIF9
CR2		GPX1
CR1		STIMATE-MUSTN1
PLXNA2		CACNA1D
CAMK1G		ARF4
TRAF3IP3		MITF
IRF6		RYBP
UTP25		HTR1F
SYT14		EPHA3
SERTAD4		RIOX2
HHAT		CPOX
KCNH1		CD200R1L
RCOR3		IGSF11
TRAF5		ITGB5
RD3		ZNF148
SLC30A1		GATA2
NEK2		GP9
LPGAT1		NCK1
DTL		MRPS22
PPP2R5A		TFDP2
PACC1		PLS1
NENF		PAQR9
ATF3		CHST2
BATF3		HPS3
TATDN3		CP
RPS6KC1		MED12L
SMYD2		IGSF10
PTPN14		AADACL2
KCTD3		MME
GPATCH2		SSR3
RRP15		RSRC1
TGFB2		GOLIM4
LYPLAL1		RPL22L1
EPRS1		TNIK
IARS2		TNFSF10
RAB3GAP2		SPATA16
MARK1		TBL1XR1
C1orf115		PIK3CA
MTARC1		DCUN1D1
HLX		MCF2L2
HHIPL2		MAGEF1
AIDA		VPS8
TLR5		C3orf70
SUSD4		ADIPOQ
CAPN8		ST6GAL1
CAPN2		OPA1
TP53BP2		HES1
NVL		SMCO1
CNIH4		BDH1
CNIH3		ZNF595
DNAH14		TBC1D14
LBR		RAB28
EPHX1		STIM2
H3-3A		PCDH7
ACBD3		NWD2
MIXL1		PTTG2
LIN9		CHRNA9
PARP1		ZAR1
STUM		OCIAD1
ITPKB		KIT
COQ8A		KDR
ZNF678		TMEM165
PRSS38		EXOC1L
ARF1		TMPRSS11B
GUK1		UGT2B15
IBA57		MOB1B
TRIM11		AFP
H3-4		EREG
H2AW		AREG
H2BU1		ART3
RHOU		CCNG2
RAB4A		ANXA3
CCSAP		BMP2K
ACTA1		GK2
NUP133		ANTXR2
URB2		PRDM8
GALNT2		AFF1
PGBD5		TSPAN5
COG2		ELOVL6
C1orf198		SPRY1
TTC13		INTU
ARV1		JADE1
FAM89A		PCDH10
C1orf131		SLC7A11
GNPAT		NOCT
EGLN1		MGST2
TSNAX		USP38
SIPA1L2		GYPE
NTPCR		GYPB
PCNX2		TMEM154
SLC35F3		DCHS2
COA6		FGG
TARBP1		GASK1B
RBM34		C4orf45
GGPS1		NAF1
TBCE		CBR4
B3GALNT2		MFAP3L
GNG4		HMGB2
LYST		GLRA3
NID1		NEIL3
GPR137B		AGA
ERO1B		DCTD
LGALS8		IRF2
HEATR1		PRIMPOL
MTR		ACSL1
RYR2		SNX25
MTRNR2L11		SLC6A19
CHRM3		MTRR
FMN2		CMBL
GREM2		MARCHF6
RGS7		CTNND2
KMO		DNAH5
CHML		TRIO
EXO1		ZNF622
BECN2		CDH18
CEP170		CDH9
SDCCAG8		CDH6
AKT3		TARS1
ZBTB18		RAI14
C1orf100		LMBRD2
ADSS2		WDR70
CATSPERE		GDNF
DESI2		LIFR
KIF26B		FYB1
TFB2M		PRKAA1
CNST		NIM1K
AHCTF1		HMGCS1
ZNF670-ZNF695		MRPS30
ZNF124		MOCS2
ZNF496		PLPP1
OR2C3		ANKRD55
TRIM58		MAP3K1
OR2W3		MIER3
OR2M7		SMIM15
LYPD8		KIF2A
PGBD2		CD180
TUBB8		TMEM174
ZMYND11		F2RL2
LARP4B		F2RL1
GTPBP4		S100Z
IDI2		LHFPL2
WDR37		SERINC5
ADARB2		COX7C
PFKP		MEF2C
PITRM1		ADGRV1
KLF6		RFESD
AKR1C1		RHOBTB3
AKR1C2		GLRX
AKR1C3		ERAP2
CALML5		NUDT12
CALML3		EPB41L4A
ASB13		APC
TASOR2		SEMA6A
GDI2		DMXL1
FBH1		TNFAIP8
IL15RA		ZNF608
IL2RA		MARCHF3
PFKFB3		PRRC1
SFMBT2		ISOC1
KIN		HINT1
ATP5F1C		FNIP1
TAF3		ACSL6
GATA3		SEPTIN8
USP6NL		SKP1
ECHDC3		CATSPER3
PROSER2		PITX1
UPF2		TIFAB
DHTKD1		TRPC7
CAMK1D		NDFIP1
CCDC3		PRELID2
PHYH		C5orf46
SEPHS1		FBXO38
FRMD4A		HTR4
FAM107B		ADRB2
CDNF		TNIP1
SUV39H2		SLC36A1
MEIG1		GRIA1
OLAH		LARP1
RPP38		ADAM19
NMT2		FABP6
MINDY3		ATP10B
PTER		CCNG1
RSU1		FOXI1
TRDMT1		STK10
VIM		ATP6V0E1
HACD1		CPEB4
MRC1		SFXN1
ARL5B		FAF2
PLXDC2		GPRIN1
NEBL		COL23A1
SKIDA1		SCGB3A1
MLLT10		TRIM7
COMMD3-BMI1		SERPINB9
SPAG6		PSMG4
PIP4K2A		SLC22A23
ARMC3		PXDC1
MSRB2		ECI2
KIAA1217		CDYL
ARHGAP21		RREB1
ENKUR		SNRNP48
GPR158		TXNDC5
MYO3A		TFAP2A
GAD2		C6orf52
APBB1IP		HIVEP1
PDSS1		EDN1
ABI1		TBC1D7
ANKRD26		GFOD1
RAB18		RANBP9
SVIL		JARID2
JCAD		MYLIP
LYZL2		GMPR
ZNF438		NUP153
ZEB1		KIF13A
KIF5B		ID4
EPC1		CDKAL1
CCDC7		SOX4
ITGB1		HDGFL1
CUL2		NRSN1
CCNY		SCGN
GJD4		H4C8
ZNF248		BTN3A2
ZNF33A		ZNF322
ZNF33B		ZNF184
BMS1		H2BC13
CSGALNACT2		H2AC15
RASGEF1A		GPX5
FXYD4		ZBED9
HNRNPF		MAS1L
ZNF32		HLA-E
TMEM72		ZBTB9
RASSF4		NUDT3
DEPP1		TAF11
ZNF22		RPL10A
OR13A1		BNIP5
ALOX5		KCTD20
MSMB		PI16
ANTXRL		PIM1
NPY4R		TMEM217
GPRIN2		MDGA1
PTPN20		GLP1R
ZNF488		TREM1
MAPK8		CCND3
ARHGAP22		MAD2L1BP
LRRC18		TMEM63B
VSTM4		SUPT3H
FAM170B		CD2AP
TMEM273		MMUT
C10orf71		RHAG
ERCC6		CRISP1
ASAH2		TFAP2B
PRKG1		PKHD1
DKK1		GSTA3
MBL2		ELOVL5
MTRNR2L5		ADGRB3
ZWINT		COL9A1
IPMK		TMEM30A
SLC16A9		PGM3
CCDC6		CYB5R4
ANK3		MRAP2
CDK1		CEP162
RHOBTB1		TBX18
ARID5B		ZNF292
ADO		CNR1
JMJD1C		PNRC1
CTNNA3		ANKRD6
DNAJC12		GJA10
PBLD		MAP3K7
DNA2		PRDM1
SLC25A16		ATG5
TET1		RTN4IP1
CCAR1		CD24
DDX21		SCML4
KIFBP		FOXO3
HKDC1		CD164
HK1		DDO
TACR2		MAN1A1
TSPAN15		CLVS2
NEUROG3		RNF217
COL13A1		TRMT11
AIFM2		ARHGAP18
SAR1A		TMEM200A
PPA1		TCF21
NPFFR1		SGK1
LRRC20		HBS1L
EIF4EBP2		MYB
PRF1		AHI1
ADAMTS14		MTFR2
TBATA		TNFAIP3
SGPL1		CITED2
PCBD1		ADGRG6
UNC5B		UTRN
SLC29A3		ADGB
CDH23		TAB2
PSAP		MTHFD1L
CHST3		SYNE1
SPOCK2		CNKSR3
ASCC1		TIAM2
DDIT4		SYNJ2
DNAJB12		EZR
MICU1		IGF2R
MCU		QKI
OIT3		FRMD1
NUDT13		ELFN1
FAM149B1		EIF2AK1
DNAJC9		DAGLB
CFAP70		VWDE
PPP3CB		CRPPA
USP54		AHR
SYNPO2L		MACC1
AGAP5		ITGB8
NDST2		RAPGEF5
CAMK2G		OSBPL3
PLAU		HOXA1
VCL		WIPF3
AP3M1		INMT-MINDY4
ADK		AQP1
KAT6B		BLVRA
DUSP13		FIGNL1
SAMD8		PSPH
VDAC2		ZNF138
ZNF503		ERV3-1
LRMDA		KCTD7
DLG5		TMEM248
RPS24		BCL7B
ZMIZ1		ABHD11
PPIF		CLDN3
SFTPA1		TMEM270
NUTM2B		GTF2I
TMEM254		TMEM60
ANXA11		PHTF2
DYDC2		DMTF1
PRXL2A		FZD1
TSPAN14		BHLHA15
SH2D4B		ZNF789
CDHR1		CYP3A5
GRID1		CYP3A43
BMPR1A		COL26A1
MMRN2		CUX1
FAM25A		SH2B2
SHLD2		FBXL13
MINPP1		KMT2E
PAPSS2		CCDC71L
ATAD1		PIK3CG
RNLS		SLC26A3
LIPA		LAMB4
IFIT1B		DNAJB9
PANK1		ZNF277
HTR7		LSMEM1
ANKRD1		MDFIC
PCGF5		CTTNBP2
HECTD2		CPED1
PPP1R3C		AASS
TNKS2		SND1
BTAF1		LRRC4
CPEB3		SMKR1
IDE		UBE2H
KIF11		CPA2
EXOC6		MEST
CYP26C1		PODXL
CYP26A1		CNOT4
MYOF		STMP1
CEP55		AKR1D1
TBC1D12		TRIM24
HELLS		ZC3HAV1
CYP2C18		UBN2
PDLIM1		ZBED6CL
SORBS1		ABCB8
ALDH18A1		INSIG1
ENTPD1		DNAJB6
CC2D2B		MYOM2
CCNJ		CSMD1
TLL2		ANGPT2
TM9SF3		PRAG1
LCOR		CLDN23
SLIT1		TNKS
ARHGAP19		SOX7
FRAT1		PINX1
FRAT2		CTSB
RRP12		SGCZ
PGAM1		TUSC3
UBTD1		CNOT7
MORN4		SLC7A2
PI4K2A		ASAH1
ZFYVE27		CSGALNACT1
GOLGA7B		GFRA2
R3HCC1L		ENTPD4
LOXL4		SLC25A37
PYROXD2		BNIP3L
GOT1		EPHX2
NKX2-3		EXTL3
ENTPD7		HMBOX1
COX15		MBOAT4
ABCC2		DCTN6
BLOC1S2		GSR
WNT8B		NRG1
SEC31B		ZNF703
HIF1AN		FGFR1
SLF2		HTRA4
SEMA4G		ADAM18
SFXN3		ZMAT4
KAZALD1		KAT6A
TLX1		IKBKB
LBX1		SMIM19
POLL		RNF170
DPCD		EFCAB1
FBXW4		ALKAL1
FGF8		RB1CC1
NPM3		RPS20
OGA		FAM110B
KCNIP2		UBXN2B
HPS6		NSMAF
LDB1		CA8
NOLC1		CHD7
NFKB2		SGK3
PSD		COPS5
C10orf95		RDH10
MFSD13A		RMDN1
ACTR1A		CALB1
ARL3		RUNX1T1
SFXN2		CIBAR1
WBP1L		FSBP
CYP17A1		PLEKHF2
RPEL1		CPQ
ATP5MD		ODF1
NEURL1		AZIN1
SH3PXD2A		ZFPM2
SLK		ABRA
GSTO1		ANGPT1
ITPRIP		RSPO2
CFAP58		PKHD1L1
SORCS3		KCNV1
SORCS1		FAM83A
XPNPEP1		MTSS1
ADD3		ZNF572
SMNDC1		NSMCE2
SMC3		TRIB1
RBM20		MYC
GPAM		GSDMC
TECTB		ZFAT
ACSL5		C8orf33
ZDHHC6		ELAVL2
TCF7L2		IFNK
HABP2		TMEM215
DCLRE1A		SPINK4
NHLRC2		MYORG
ADRB1		ZCCHC7
AFAP1L2		DCAF10
ABLIM1		FOXD4L6
FAM160B1		TJP2
TRUB1		CEMIP2
ATRNL1		ALDH1A1
PNLIPRP3		GCNT1
C10orf82		GNA14
SHTN1		DAPK1
KCNK18		S1PR3
SLC18A2		ECM2
PDZD8		WNK2
EMX2		ZNF169
RAB11FIP2		PRXL2C
FAM204A		HEMGN
PRLHR		COL15A1
CACUL1		GRIN3A
NANOS1		SLC44A1
EIF3A		TAL2
DENND10		RAD23B
SFXN4		KLF4
PRDX3		C9orf152
GRK5		TXNDC8
RGS10		SUSD1
TIAL1		HSDL2
BAG3		KIAA1958
INPP5F		HDHD3
PLPP4		COL27A1
FGFR2		ASTN2
ATE1		DAB2IP
CUZD1		MRRF
FAM24B-CUZD1		NEK6
FAM24B		NR5A1
FAM24A		GAPVD1
PSTK		RALGPS1
IKZF5		SPTAN1
ACADSB		USP20
HMX3		FUBP3
BUB3		ABL1
CHST15		SETX
OAT		GFI1B
NKX1-2		RALGDS
LHPP		ABO
FAM53B		VAV2
ZRANB1		RXRA
UROS		UBAC1
BCCIP		PRKX
FANK1		NLGN4X
C10orf90		XK
MGMT		TSPAN7
GLRX3		USP9X
PPP2R2D		CASK
BNIP3		PPP1R2C
STK32C		EFHC2
LRRC27		KDM6A
PWWP2B		ZNF81
INPP5A		HDAC6
CFAP46		PAGE2
KNDC1		VSIG4
VENTX		CITED1
ADAM8		TENT5D
TUBGCP2		NXF3
FUOM		FRMPD3
FRG2B		THOC2
RIC8A		TEX13C
IFITM3		SASH3
B4GALNT4		ENOX2
SIGIRR		ARHGEF6
PTDSS2		AVPR2
TSPAN4		OPN1LW
CHID1
AP2A2
MUC6
BRSK2
KRTAP5-5
MRPL23
ASCL2
TSSC4
KCNQ1
OSBPL5
ZNF195
ART5
CHRNA10
RHOG
STIM1
SSU72P5
OR51E1
OR51T1
OR52E2
OR52A5
OR52A1
OR51V1
HBB
HBD
HBE1
OR51B4
OR51B5
OR51B6
OR51M1
UBQLN3
UBQLNL
OR52H1
TRIM6
TRIM34
TRIM5
TRIM22
OR52N2
OR52B2
FAM160A2
CCKBR
SMPD1
RRP8
ILK
DCHS1
MRPL17
OR2AG2
RBMXL2
PPFIBP2
CYB5R2
DENND2B
ASCL3
TMEM9B
NRIP3
DENND5A
TMEM41B
IPO7
ZNF143
WEE1
SBF2
ADM
AMPD3
RNF141
LYVE1
IRAG1
EIF4G2
ZBED5
USP47
DKK3
PARVA
RASSF10
ARNTL
PTH
FAR1
SPON1
RRAS2
PDE3B
CALCA
C11orf58
PLEKHA7
RPS13
NUCB2
OTOG
SERGEF
LDHAL6A
UEVLD
SPTY2D1OS
SPTY2D1
TMEM86A
IGSF22
MRGPRX1
MRGPRX2
E2F8
NAV2
DBX1
HTATIP2
SLC6A5
GAS2
CCDC179
LUZP2
BBOX1
CCDC34
METTL15
ARL14EP
DNAJC24
PAX6
WT1
EIF3M
QSER1
CSTF3
HIPK3
KIAA1549L
CD59
CAPRIN1
NAT10
ABTB2
ELF5
PDHX
FJX1
TRIM44
LDLRAD3
COMMD9
PRR5L
RAG1
IFTAP
LRRC4C
API5
TTC17
ALKBH3
C11orf96
EXT2
ALX4
CD82
CHST1
SLC35C1
CRY2
LARGE2
PHF21A
CREB3L1
DGKZ
CHRM4
AMBRA1
HARBI1
ARHGAP1
CKAP5
LRP4
C11orf49
ARFGAP2
NR1H3
MADD
SPI1
SLC39A13
CELF1
KBTBD4
C1QTNF4
FNBP4
NUP160
PTPRJ
OR4B1
OR4C5
OR10AG1
OR8H3
OR5M1
APLNR
TNKS1BP1
P2RX3
PRG2
SLC43A3
RTN4RL2
SLC43A1
TIMM10
UBE2L6
CLP1
ZDHHC5
BTBD18
OR9Q1
OR6Q1
CNTF
GLYAT
OR4D9
OSBP
OR10V1
MRPL16
TCN1
OOSP3
OOSP4B
MS4A2
MS4A4A
MS4A15
CCDC86
PTGDR2
ZP1
PRPF19
TMEM109
SLC15A3
CD6
CD5
VPS37C
PGA3
VWCE
DDB1
SDHAF2
DAGLA
MYRF
FADS1
FADS2
FADS3
RAB3IL1
INCENP
AHNAK
LBHD1
POLR2G
SLC3A2
CHRM1
SLC22A25
PLAAT5
LGALS12
PLAAT2
PLAAT3
RTN3
C11orf95
MARK2
COX8A
CCDC88B
NRXN2
PYGM
CDC42BPG
EHD1
ATG2A
MAJIN
SNX15
SPDYC
CAPN1
DPF2
TIGD3
SLC25A45
FRMD8
SCYL1
SIPA1
RELA
KAT5
OVOL1
TSGA10IP
EIF1AD
CST6
PACS1
B4GAT1
SLC29A2
NPAS4
RBM4B
SPTBN2
C11orf80
RCE1
PC
KDM2A
SSH3
PTPRCAP
TMEM134
GSTP1
NDUFV1
ALDH3B2
UNC93B1
ALDH3B1
CHKA
KMT5B
C11orf24
LRP5
PPP6R3
GAL
CPT1A
MRPL21
MRGPRD
MYEOV
CCND1
FGF19
FGF3
ANO1
FADD
PPFIA1
SHANK2
DHCR7
NADSYN1
KRTAP5-7
KRTAP5-8
KRTAP5-9
ZNF705E
DEFB131B
RNF121
IL18BP
LRTOMT
ANAPC15
PHOX2A
PDE2A
ARAP1
ATG16L2
FCHSD2
P2RY2
RELT
FAM168A
RAB6A
MRPL48
DNAJB13
UCP2
UCP3
C2CD3
PPME1
P4HA3
KCNE3
LIPT2
POLD3
CHRDL2
SLCO2B1
ARRB1
RPS3
KLHL35
GDPD5
MAP6
MOGAT2
DGAT2
UVRAG
WNT11
THAP12
EMSY
LRRC32
TSKU
ACER3
B3GNT6
CAPN5
GDPD4
PAK1
AQP11
CLNS1A
AAMDC
INTS4
THRSP
NDUFC2-KCTD14
USP35
GAB2
NARS2
TENM4
FAM181B
DDIAS
PCF11
ANKRD42
CCDC90B
DLG2
TMEM126A
SYTL2
CCDC83
EED
CCDC81
ME3
PRSS23
FZD4
RAB38
CTSC
NAALAD2
CHORDC1
FAT3
SMCO4
C11orf54
MED17
VSTM5
HEPHL1
FUT4
PIWIL4
SRSF8
SESN3
MTMR2
MAML2
ARHGAP42
TMEM123
MMP27
MMP1
DYNC2H1
DDI1
PDGFD
CASP5
AASDHPPT
GUCY1A2
CWF19L2
ALKBH8
SLC35F2
CUL5
ACAT1
NPAT
C11orf65
POGLUT3
DDX10
C11orf87
ZC3H12C
FDX1
ARHGAP20
SIK2
PPP2R1B
ALG9
CRYAB
DIXDC1
DLAT
PLET1
NCAM1
TTC12
TMPRSS5
HTR3B
REXO2
CADM1
BUD13
APOA4
SIK3
PAFAH1B2
PCSK7
BACE1
CEP164
FXYD2
TMPRSS13
IL10RA
TMPRSS4
JAML
CD3E
UBE4A
ATP5MG
KMT2A
TMEM25
ARCN1
TREH
CXCR5
BCL9L
TRAPPC4
HYOU1
VPS11
HMBS
C2CD2L
CBL
MCAM
USP2
THY1
NECTIN1
TRIM29
OAF
POU2F3
TLCD5
GRIK4
TBCEL
SC5D
SORL1
UBASH3B
CRTAM
HSPA8
ZNF202
OR10D3
OR8G1
OR8G5
OR8B8
OR8B12
TBRG1
SIAE
NRGN
MSANTD2
ROBO3
SLC37A2
FEZ1
CHEK1
HYLS1
RPUSD4
SRPRA
KIRREL3
ETS1
KCNJ5
TP53AIP1
TMEM45B
PRDM10
APLP2
ZBTB44
ADAMTS15
SNX19
NTM
OPCML
NCAPD3
GLB1L2
B3GAT1
IQSEC3
SLC6A12
SLC6A13
CCDC77
B4GALNT3
NINJ2
WNK1
RAD52
ERC1
ADIPOR2
CACNA2D4
FKBP4
NRIP2
TEAD4
TSPAN9
PRMT8
CRACR2A
CCND2
TIGAR
FGF23
FGF6
DYRK4
NDUFA9
KCNA5
NTF3
ANO2
PLEKHG6
TNFRSF1A
SCNN1A
CD27
NCAPD2
GAPDH
IFFO1
CHD4
LPAR5
COPS7A
MLF2
PTMS
CD4
GNB3
LRRC23
ENO2
ATN1
PHB2
C1S
LPCAT3
C1RL
RBP5
PEX5
CD163
GDF3
CLEC4C
NANOG
SLC2A14
SLC2A3
FOXJ2
C3AR1
NECAP1
ZNF705A
FAM90A1
CLEC6A
AICDA
A2ML1
PHC1
M6PR
PZP
KLRB1
CD69
KLRF2
KLRK1
YBX3
TAS2R7
TAS2R14
ETV6
BCL2L14
BORCS5
DUSP16
GPR19
APOLD1
DDX47
GPRC5A
FAM234B
GSG1
EMP1
ATF7IP
GUCY2C
ART4
MGP
ERP27
ARHGDIB
PDE6H
RERG
PTPRO
EPS8
DERA
SLC15A5
MGST1
PLCZ1
CAPZA3
PLEKHA5
AEBP2
PDE3A
IAPP
SLCO1A2
GYS2
LDHB
KCNJ8
CMAS
ST8SIA1
C2CD5
ETNK1
SOX5
BCAT1
IRAG2
CFAP94
KRAS
LMNTD1
RASSF8
BHLHE41
SSPN
INTS13
FGFR1OP2
TM7SF3
MED21
ARNTL2
PPFIBP1
REP15
MANSC4
PTHLH
CCDC91
FAR2
ERGIC2
IPO8
CAPRIN2
DDX11
SINHCAF
ETFBKMT
H3-5
BICD1
YARS2
CPNE8
KIF21A
ABCD2
LRRK2
PDZRN4
YAF2
ZCRB1
ADAMTS20
PUS7L
TMEM117
ARID2
SCAF11
SLC38A2
SLC38A4
PCED1B
AMIGO2
RPAP3
RAPGEF3
HDAC7
VDR
PFKM
CCDC184
ZNF641
KANSL2
TEX49
ADCY6
DDX23
PRKAG1
TUBA1B
TUBA1A
PRPH
TROAP
KCNH3
MCRS1
FMNL3
TMBIM6
FAIM2
AQP6
RACGAP1
ASIC1
CERS5
LIMA1
LARP4
ATF1
TMPRSS12
METTL7A
SLC11A2
TFCP2
DAZAP2
[truncated: 6,681 more rows]

## Sheet: ChromHMM
State (User order)	Genome %	Asynchronous	Mitotic	Cluster 1	Cluster 2
1_TssA	0.59754	9.2423	13.5389	9.95451	18.93774
2_TssFlnk	0.27184	3.00289	3.42814	1.71988	7.62681
3_TssFlnkU	0.52417	33.3935	51.492	53.14146	51.92885
4_TssFlnkD	0.34299	23.7824	29.0234	30.00042	27.85708
5_Tx	2.75572	0.22561	0.0499	0.00073	0.00000
6_TxWk	11.6119	0.36974	0.09354	0.08515	0.08387
7_EnhG1	0.49238	5.03656	1.63679	1.32822	2.26730
8_EnhG2	0.19117	12.9307	12.0888	12.06690	14.29432
9_EnhA1	0.42569	18.904	30.8529	35.84423	17.81458
10_EnhA2	0.09938	9.58732	16.9407	20.28211	7.79818
11_EnhWk	2.67254	10.8649	9.26492	9.87024	8.29609
12_ZNF/Rpts	0.22257	0.90521	0	0.00000	0.00000
13_Het	2.23292	0.23087	0.17712	0.15300	0.00000
14_TssBiv	0.01897	2.12226	0.74656	0.00000	0.00000
15_EnhBiv	0.05543	10.7135	7.40425	9.08087	2.76400
16_ReprPC	0.84231	0.35502	0.18073	0.24053	0.00000
17_ReprPCWk	12.6502	0.41695	0.15983	0.12085	0.20858
18_Quies	63.9922	0.20583	0.11126	0.08217	0.18270

## Sheet: De novo Motif_Mitotic
Rank	Motif	P-value	log P-pvalue	% of Targets	% of Background	STD(Bg STD)	Best Match/Details
1		1e-370	-8.540e+02	62.02%	10.90%	52.5bp (66.5bp)	Gata6(Zf)/HUG1N-GATA6-ChIP-Seq(GSE51936)/Homer(0.991)
							More Information | Similar Motifs Found
2		1e-33	-7.664e+01	4.61%	0.46%	54.5bp (54.7bp)	SPIC/MA0687.1/Jaspar(0.868)
							More Information | Similar Motifs Found
3		1e-31	-7.219e+01	11.98%	3.71%	56.8bp (57.2bp)	RUNX1(Runt)/Jurkat-RUNX1-ChIP-Seq(GSE29180)/Homer(0.964)
							More Information | Similar Motifs Found
4		1e-19	-4.514e+01	8.61%	2.93%	61.2bp (62.3bp)	Tbx20(T-box)/Heart-Tbx20-ChIP-Seq(GSE29636)/Homer(0.731)
							More Information | Similar Motifs Found
5		1e-16	-3.750e+01	21.03%	12.20%	56.3bp (62.9bp)	MEIS1/MA0498.2/Jaspar(0.782)
							More Information | Similar Motifs Found
6		1e-15	-3.474e+01	0.62%	0.00%	35.3bp (9.1bp)	Smad2::Smad3/MA1622.1/Jaspar(0.785)
							More Information | Similar Motifs Found
7		1e-13	-3.176e+01	6.21%	2.17%	54.6bp (66.2bp)	NEUROD1/MA1109.1/Jaspar(0.674)
							More Information | Similar Motifs Found
8		1e-13	-3.037e+01	3.46%	0.79%	57.2bp (61.7bp)	RUNX-AML(Runt)/CD4+-PolII-ChIP-Seq(Barski_et_al.)/Homer(0.668)
							More Information | Similar Motifs Found
9		1e-12	-2.959e+01	3.37%	0.77%	53.1bp (63.2bp)	FOXP1/MA0481.3/Jaspar(0.758)
							More Information | Similar Motifs Found
10		1e-12	-2.954e+01	0.71%	0.01%	47.3bp (34.7bp)	Bcl11a(Zf)/HSPC-BCL11A-ChIP-Seq(GSE104676)/Homer(0.660)
							More Information | Similar Motifs Found
11		1e-12	-2.788e+01	0.98%	0.04%	58.7bp (58.6bp)	HIF-1b(HLH)/T47D-HIF1b-ChIP-Seq(GSE59937)/Homer(0.749)
							More Information | Similar Motifs Found
12		1e-11	-2.717e+01	0.89%	0.03%	33.2bp (40.9bp)	GATA(Zf),IR4/iTreg-Gata3-ChIP-Seq(GSE20898)/Homer(0.812)
							More Information | Similar Motifs Found
13		1e-11	-2.634e+01	3.46%	0.91%	59.6bp (56.9bp)	STAT5(Stat)/mCD4+-Stat5-ChIP-Seq(GSE12346)/Homer(0.877)
							More Information | Similar Motifs Found
14		1e-10	-2.531e+01	8.25%	3.83%	55.8bp (61.7bp)	Plagl1/MA1615.1/Jaspar(0.756)
							More Information | Similar Motifs Found
15		1e-10	-2.356e+01	0.62%	0.01%	61.6bp (104.1bp)	GFY(?)/Promoter/Homer(0.636)
							More Information | Similar Motifs Found

## Sheet: GO BP
Group	Terms (GO BP)	Adjusted p-value	Nº of peaks
C1	negative regulation of fat cell differentiation	0.001474897	28
C1	immune system development	0.0007985651	120
C1	regulation of megakaryocyte differentiation	0.0024798	22
C1	leukocyte activation	0.001906196	127
C1	regulation of fat cell differentiation	0.001564484	45
C1	toxin transport	0.003573975	15
C1	cellular lipid metabolic process	0.003222279	142
C1	hematopoietic or lymphoid organ development	0.003419217	111
C1	histone exchange	0.003256371	16
C1	lipid biosynthetic process	0.003119576	96
C1	chromatin assembly or disassembly	0.007730169	32
C1	nucleosome organization	0.0115419	30
C1	protein-DNA complex subunit organization	0.01366484	42
C1	regulation of cell activation	0.0145558	91
C1	iron ion homeostasis	0.01590561	22
C1	chemical homeostasis	0.01573604	141
C1	hemopoiesis	0.02749962	93
C1	exocytosis	0.03090752	97
C1	regulation of acute inflammatory response	0.06574086	17
C1	transition metal ion homeostasis	0.07017405	24
C1	lipid catabolic process	0.114052	36
C1	negative regulation of cytokine biosynthetic process	0.1663964	10
C2	regulation of RNA export from nucleus	0.02085915	6
C2	regulation of nucleobase-containing compound transport	0.01575219	6
C2	negative regulation of cytokine biosynthetic process	0.09858948	8
C2	lipid catabolic process	0.2257545	19
C2	cellular lipid catabolic process	0.2048817	15
C2	nucleosome organization	1	9
C2	chemical homeostasis	1	43
C3	regulation of angiogenesis	1	6
C3	cellular lipid metabolic process	1	8
Async	immune system development	2.382184e-07	88
Async	leukocyte activation	1.881803e-07	99
Async	hematopoietic or lymphoid organ development	1.217171e-06	82
Async	iron ion homeostasis	9.872876e-07	24
Async	apoptotic process	5.327139e-06	105
Async	transition metal ion homeostasis	5.346542e-06	27
Async	hemopoiesis	1.033313e-05	73
Async	chemical homeostasis	1.184702e-05	106
Async	regulation of cell activation	1.770141e-05	70
Async	exocytosis	3.088726e-05	80
Async	nucleosome organization	4.714321e-05	25
Async	protein-DNA complex subunit organization	0.0001046067	33
Async	chromatin assembly or disassembly	0.0001210269	25
Async	lipid biosynthetic process	0.0002003851	68
Async	regulation of megakaryocyte differentiation	0.0004544258	15
Async	cellular lipid metabolic process	0.001671177	91
Async	negative regulation of fat cell differentiation	0.002909177	14
Async	toxin transport	0.0123894	9
Async	histone exchange	0.01951709	9
Mit	protein-DNA complex subunit organization	0.0001428753	45
Mit	primitive erythrocyte differentiation	0.0001309897	6
Mit	nucleosome organization	0.0003746271	31
Mit	chromatin assembly or disassembly	0.0003599605	32
Mit	regulation of megakaryocyte differentiation	0.0008710862	20
Mit	immune system development	0.001241149	102
Mit	negative regulation of cytokine biosynthetic process	0.00185258	15
Mit	leukocyte activation	0.002972138	108
Mit	histone exchange	0.004490676	14
Mit	hematopoietic or lymphoid organ development	0.004776494	95
Mit	regulation of fat cell differentiation	0.005910457	37
Mit	negative regulation of fat cell differentiation	0.009650121	21
Mit	cellular lipid metabolic process	0.0156936	117
Mit	hemopoiesis	0.02650145	82
Mit	toxin transport	0.02737423	11
Mit	lipid biosynthetic process	0.02719912	77
Mit	iron ion homeostasis	0.04686724	18
Mit	regulation of cell activation	0.09342841	73
Mit	exocytosis	0.09596152	81
Mit	nuclear pore organization	0.12375	6
Mit	regulation of acute inflammatory response	0.1735668	14
Mit	chemical homeostasis	0.1867253	111
Mit	transition metal ion homeostasis	0.2368528	19
Mit	lipid catabolic process	0.249658	30

## Sheet: Motif discovery_Async only
Motif Name	Consensus	P-value	Log P-value	q-value (Benjamini)	# of Target Sequences with Motif(of 19947)	% of Target Sequences with Motif	# of Background Sequences with Motif(of 29396)	% of Background Sequences with Motif
Gata6(Zf)/HUG1N-GATA6-ChIP-Seq(GSE51936)/Homer	YCTTATCTBN	1E-5168	-1.190e+04	0.0000	10865.0	54.47%	3042.5	10.35%
Gata4(Zf)/Heart-Gata4-ChIP-Seq(GSE35151)/Homer	NBWGATAAGR	1E-5025	-1.157e+04	0.0000	11153.0	55.92%	3363.5	11.44%
GATA3(Zf)/iTreg-Gata3-ChIP-Seq(GSE20898)/Homer	AGATAASR	1E-5008	-1.153e+04	0.0000	13205.0	66.21%	5158.6	17.54%
Gata2(Zf)/K562-GATA2-ChIP-Seq(GSE18829)/Homer	BBCTTATCTS	1E-4814	-1.109e+04	0.0000	9194.0	46.10%	2155.1	7.33%
Gata1(Zf)/K562-GATA1-ChIP-Seq(GSE18829)/Homer	SAGATAAGRV	1E-4708	-1.084e+04	0.0000	8715.0	43.70%	1929.6	6.56%
GATA:SCL(Zf,bHLH)/Ter119-SCL-ChIP-Seq(GSE18720)/Homer	CRGCTGBNGNSNNSAGATAA	1E-1456	-3.354e+03	0.0000	2294.0	11.50%	335.5	1.14%
CRX(Homeobox)/Retina-Crx-ChIP-Seq(GSE20012)/Homer	GCTAATCC	1e-279	-6.447e+02	0.0000	7097.0	35.58%	7128.8	24.24%
Jun-AP1(bZIP)/K562-cJun-ChIP-Seq(GSE31477)/Homer	GATGASTCATCN	1e-249	-5.754e+02	0.0000	1035.0	5.19%	436.7	1.49%
GATA3(Zf),DR4/iTreg-Gata3-ChIP-Seq(GSE20898)/Homer	AGATGKDGAGATAAG	1e-245	-5.649e+02	0.0000	730.0	3.66%	230.0	0.78%
Fosl2(bZIP)/3T3L1-Fosl2-ChIP-Seq(GSE56872)/Homer	NATGASTCABNN	1e-230	-5.307e+02	0.0000	1273.0	6.38%	657.9	2.24%
RUNX(Runt)/HPC7-Runx1-ChIP-Seq(GSE22178)/Homer	SAAACCACAG	1e-228	-5.261e+02	0.0000	2375.0	11.91%	1717.5	5.84%
RUNX1(Runt)/Jurkat-RUNX1-ChIP-Seq(GSE29180)/Homer	AAACCACARM	1e-216	-4.979e+02	0.0000	3140.0	15.74%	2591.4	8.81%
Fra2(bZIP)/Striatum-Fra2-ChIP-Seq(GSE43429)/Homer	GGATGACTCATC	1e-213	-4.909e+02	0.0000	1648.0	8.26%	1032.7	3.51%
JunB(bZIP)/DendriticCells-Junb-ChIP-Seq(GSE36099)/Homer	RATGASTCAT	1e-206	-4.763e+02	0.0000	1853.0	9.29%	1248.6	4.25%
RUNX2(Runt)/PCa-RUNX2-ChIP-Seq(GSE33889)/Homer	NWAACCACADNN	1e-202	-4.657e+02	0.0000	2596.0	13.02%	2040.8	6.94%
Fra1(bZIP)/BT549-Fra1-ChIP-Seq(GSE46166)/Homer	NNATGASTCATH	1e-191	-4.419e+02	0.0000	1844.0	9.25%	1281.5	4.36%
AP-1(bZIP)/ThioMac-PU.1-ChIP-Seq(GSE21512)/Homer	VTGACTCATC	1e-179	-4.142e+02	0.0000	2268.0	11.37%	1764.8	6.00%
BATF(bZIP)/Th17-BATF-ChIP-Seq(GSE39756)/Homer	DATGASTCAT	1e-178	-4.101e+02	0.0000	2067.0	10.36%	1555.1	5.29%
Fos(bZIP)/TSC-Fos-ChIP-Seq(GSE110950)/Homer	NDATGASTCAYN	1e-174	-4.020e+02	0.0000	1920.0	9.63%	1412.9	4.80%
Atf3(bZIP)/GBM-ATF3-ChIP-Seq(GSE33912)/Homer	DATGASTCATHN	1e-172	-3.972e+02	0.0000	2066.0	10.36%	1573.9	5.35%
RUNX-AML(Runt)/CD4+-PolII-ChIP-Seq(Barski_et_al.)/Homer	GCTGTGGTTW	1e-170	-3.917e+02	0.0000	2240.0	11.23%	1769.6	6.02%
GSC(Homeobox)/FrogEmbryos-GSC-ChIP-Seq(DRA000576)/Homer	RGGATTAR	1e-165	-3.818e+02	0.0000	3648.0	18.29%	3414.0	11.61%
GATA(Zf),IR4/iTreg-Gata3-ChIP-Seq(GSE20898)/Homer	NAGATWNBNATCTNN	1e-159	-3.677e+02	0.0000	650.0	3.26%	270.0	0.92%
Bach2(bZIP)/OCILy7-Bach2-ChIP-Seq(GSE44420)/Homer	TGCTGAGTCA	1e-155	-3.581e+02	0.0000	841.0	4.22%	427.0	1.45%
Bach1(bZIP)/K562-Bach1-ChIP-Seq(GSE31477)/Homer	AWWNTGCTGAGTCAT	1e-130	-3.014e+02	0.0000	347.0	1.74%	97.5	0.33%
GATA3(Zf),DR8/iTreg-Gata3-ChIP-Seq(GSE20898)/Homer	AGATSTNDNNDSAGATAASN	1e-130	-3.001e+02	0.0000	530.0	2.66%	219.8	0.75%
NF-E2(bZIP)/K562-NFE2-ChIP-Seq(GSE31477)/Homer	GATGACTCAGCA	1e-125	-2.889e+02	0.0000	358.0	1.79%	108.7	0.37%
GATA(Zf),IR3/iTreg-Gata3-ChIP-Seq(GSE20898)/Homer	NNNNNBAGATAWYATCTVHN	1e-115	-2.657e+02	0.0000	834.0	4.18%	500.3	1.70%
Nrf2(bZIP)/Lymphoblast-Nrf2-ChIP-Seq(GSE37589)/Homer	HTGCTGAGTCAT	1e-113	-2.613e+02	0.0000	304.0	1.52%	86.1	0.29%
Elf4(ETS)/BMDM-Elf4-ChIP-Seq(GSE88699)/Homer	ACTTCCKGKT	1e-102	-2.363e+02	0.0000	2608.0	13.08%	2503.1	8.51%
Eomes(T-box)/H9-Eomes-ChIP-Seq(GSE26097)/Homer	ATTAACACCT	1e-98	-2.264e+02	0.0000	5427.0	27.21%	6155.4	20.93%
NFE2L2(bZIP)/HepG2-NFE2L2-ChIP-Seq(Encode)/Homer	AWWWTGCTGAGTCAT	1e-97	-2.255e+02	0.0000	326.0	1.63%	115.0	0.39%
PU.1(ETS)/ThioMac-PU.1-ChIP-Seq(GSE21512)/Homer	AGAGGAAGTG	1e-96	-2.232e+02	0.0000	1474.0	7.39%	1213.3	4.13%
STAT5(Stat)/mCD4+-Stat5-ChIP-Seq(GSE12346)/Homer	RTTTCTNAGAAA	1e-93	-2.154e+02	0.0000	1150.0	5.77%	876.3	2.98%
ELF5(ETS)/T47D-ELF5-ChIP-Seq(GSE30407)/Homer	ACVAGGAAGT	1e-93	-2.142e+02	0.0000	2022.0	10.14%	1857.7	6.32%
ETV1(ETS)/GIST48-ETV1-ChIP-Seq(GSE22441)/Homer	AACCGGAAGT	1e-89	-2.050e+02	0.0000	3226.0	16.17%	3356.4	11.41%
BHLHA15(bHLH)/NIH3T3-BHLHB8.HA-ChIP-Seq(GSE119782)/Homer	NAMCAGCTGK	1e-88	-2.048e+02	0.0000	3632.0	18.21%	3874.3	13.17%
NeuroG2(bHLH)/Fibroblast-NeuroG2-ChIP-Seq(GSE75910)/Homer	ACCATCTGTT	1e-86	-1.994e+02	0.0000	4067.0	20.39%	4457.0	15.16%
SCL(bHLH)/HPC7-Scl-ChIP-Seq(GSE13511)/Homer	AVCAGCTG	1e-86	-1.983e+02	0.0000	10001.0	50.14%	12701.5	43.19%
SpiB(ETS)/OCILY3-SPIB-ChIP-Seq(GSE56857)/Homer	AAAGRGGAAGTG	1e-85	-1.971e+02	0.0000	837.0	4.20%	581.0	1.98%
ETS1(ETS)/Jurkat-ETS1-ChIP-Seq(GSE17954)/Homer	ACAGGAAGTG	1e-85	-1.965e+02	0.0000	2570.0	12.89%	2562.1	8.71%
GABPA(ETS)/Jurkat-GABPa-ChIP-Seq(GSE17954)/Homer	RACCGGAAGT	1e-84	-1.949e+02	0.0000	2143.0	10.74%	2047.3	6.96%
STAT1(Stat)/HelaS3-STAT1-ChIP-Seq(GSE12782)/Homer	NATTTCCNGGAAAT	1e-83	-1.927e+02	0.0000	984.0	4.93%	736.5	2.50%
TCF4(bHLH)/SHSY5Y-TCF4-ChIP-Seq(GSE96915)/Homer	SMCATCTGKH	1e-83	-1.922e+02	0.0000	3855.0	19.33%	4206.6	14.30%
Otx2(Homeobox)/EpiLC-Otx2-ChIP-Seq(GSE56098)/Homer	NYTAATCCYB	1e-82	-1.904e+02	0.0000	2238.0	11.22%	2173.8	7.39%
Olig2(bHLH)/Neuron-Olig2-ChIP-Seq(GSE30882)/Homer	RCCATMTGTT	1e-82	-1.899e+02	0.0000	4799.0	24.06%	5459.1	18.56%
Twist2(bHLH)/Myoblast-Twist2.Ty1-ChIP-Seq(GSE127998)/Homer	MCAGCTGBYH	1e-80	-1.853e+02	0.0000	4354.0	21.83%	4886.6	16.62%
EHF(ETS)/LoVo-EHF-ChIP-Seq(GSE49402)/Homer	AVCAGGAAGT	1e-80	-1.845e+02	0.0000	3259.0	16.34%	3464.3	11.78%
Ap4(bHLH)/AML-Tfap4-ChIP-Seq(GSE45738)/Homer	NAHCAGCTGD	1e-78	-1.817e+02	0.0000	3090.0	15.49%	3258.0	11.08%
ELF3(ETS)/PDAC-ELF3-ChIP-Seq(GSE64557)/Homer	ANCAGGAAGT	1e-78	-1.815e+02	0.0000	1999.0	10.02%	1908.4	6.49%
Atoh1(bHLH)/Cerebellum-Atoh1-ChIP-Seq(GSE22111)/Homer	VNRVCAGCTGGY	1e-78	-1.805e+02	0.0000	2864.0	14.36%	2976.2	10.12%
Etv2(ETS)/ES-ER71-ChIP-Seq(GSE59402)/Homer	NNAYTTCCTGHN	1e-77	-1.794e+02	0.0000	2352.0	11.79%	2342.1	7.96%
Tcf21(bHLH)/ArterySmoothMuscle-Tcf21-ChIP-Seq(GSE61369)/Homer	NAACAGCTGG	1e-76	-1.771e+02	0.0000	2495.0	12.51%	2525.5	8.59%
Fli1(ETS)/CD8-FLI-ChIP-Seq(GSE20898)/Homer	NRYTTCCGGH	1e-69	-1.605e+02	0.0000	2509.0	12.58%	2593.0	8.82%
BMYB(HTH)/Hela-BMYB-ChIP-Seq(GSE27030)/Homer	NHAACBGYYV	1e-69	-1.605e+02	0.0000	3625.0	18.17%	4024.9	13.69%
ETV4(ETS)/HepG2-ETV4-ChIP-Seq(ENCODE)/Homer	ACCGGAAGTG	1e-67	-1.550e+02	0.0000	2412.0	12.09%	2489.4	8.47%
Foxo3(Forkhead)/U2OS-Foxo3-ChIP-Seq(E-MTAB-2701)/Homer	DGTAAACA	1e-61	-1.427e+02	0.0000	2022.0	10.14%	2042.7	6.95%
NeuroD1(bHLH)/Islet-NeuroD1-ChIP-Seq(GSE30298)/Homer	GCCATCTGTT	1e-61	-1.425e+02	0.0000	2162.0	10.84%	2216.6	7.54%
ERG(ETS)/VCaP-ERG-ChIP-Seq(GSE14097)/Homer	ACAGGAAGTG	1e-60	-1.404e+02	0.0000	3731.0	18.71%	4246.0	14.44%
Ets1-distal(ETS)/CD4+-PolII-ChIP-Seq(Barski_et_al.)/Homer	MACAGGAAGT	1e-57	-1.313e+02	0.0000	891.0	4.47%	737.1	2.51%
MafK(bZIP)/C2C12-MafK-ChIP-Seq(GSE36030)/Homer	GCTGASTCAGCA	1e-54	-1.262e+02	0.0000	609.0	3.05%	445.5	1.51%
EWS:ERG-fusion(ETS)/CADO_ES1-EWS:ERG-ChIP-Seq(SRA014231)/Homer	ATTTCCTGTN	1e-53	-1.231e+02	0.0000	1908.0	9.57%	1961.9	6.67%
ELF1(ETS)/Jurkat-ELF1-ChIP-Seq(SRA014231)/Homer	AVCCGGAAGT	1e-51	-1.190e+02	0.0000	1072.0	5.37%	966.7	3.29%
FOXP1(Forkhead)/H9-FOXP1-ChIP-Seq(GSE31006)/Homer	NYYTGTTTACHN	1e-48	-1.109e+02	0.0000	1128.0	5.66%	1051.0	3.57%
STAT4(Stat)/CD4-Stat4-ChIP-Seq(GSE22104)/Homer	NYTTCCWGGAAR	1e-47	-1.091e+02	0.0000	2367.0	11.87%	2591.8	8.81%
ETS(ETS)/Promoter/Homer	AACCGGAAGT	1e-47	-1.090e+02	0.0000	728.0	3.65%	599.3	2.04%
MafA(bZIP)/Islet-MafA-ChIP-Seq(GSE30298)/Homer	TGCTGACTCA	1e-44	-1.034e+02	0.0000	1797.0	9.01%	1887.4	6.42%
Stat3(Stat)/mES-Stat3-ChIP-Seq(GSE11431)/Homer	CTTCCGGGAA	1e-44	-1.032e+02	0.0000	1191.0	5.97%	1144.6	3.89%
Foxo1(Forkhead)/RAW-Foxo1-ChIP-Seq(Fan_et_al.)/Homer	CTGTTTAC	1e-44	-1.024e+02	0.0000	4325.0	21.68%	5227.4	17.78%
Ascl1(bHLH)/NeuralTubes-Ascl1-ChIP-Seq(GSE55840)/Homer	NNVVCAGCTGBN	1e-44	-1.014e+02	0.0000	3491.0	17.50%	4104.3	13.96%
Myf5(bHLH)/GM-Myf5-ChIP-Seq(GSE24852)/Homer	BAACAGCTGT	1e-43	-1.008e+02	0.0000	1715.0	8.60%	1793.1	6.10%
Stat3+il21(Stat)/CD4-Stat3-ChIP-Seq(GSE19198)/Homer	SVYTTCCNGGAARB	1e-43	-1.007e+02	0.0000	1642.0	8.23%	1702.4	5.79%
FOXK1(Forkhead)/HEK293-FOXK1-ChIP-Seq(GSE51673)/Homer	NVWTGTTTAC	1e-43	-1.003e+02	0.0000	2561.0	12.84%	2878.8	9.79%
Ptf1a(bHLH)/Panc1-Ptf1a-ChIP-Seq(GSE47459)/Homer	ACAGCTGTTN	1e-41	-9.548e+01	0.0000	5688.0	28.52%	7152.4	24.32%
MyoD(bHLH)/Myotube-MyoD-ChIP-Seq(GSE21614)/Homer	RRCAGCTGYTSY	1e-41	-9.455e+01	0.0000	1809.0	9.07%	1933.6	6.58%
KLF1(Zf)/HUDEP2-KLF1-CutnRun(GSE136251)/Homer	VDGGGYGGGGCY	1e-38	-8.936e+01	0.0000	1381.0	6.92%	1415.8	4.81%
Tcf12(bHLH)/GM12878-Tcf12-ChIP-Seq(GSE32465)/Homer	VCAGCTGYTG	1e-38	-8.927e+01	0.0000	2187.0	10.97%	2438.6	8.29%
WT1(Zf)/Kidney-WT1-ChIP-Seq(GSE90016)/Homer	MCTCCCMCRCAB	1e-37	-8.604e+01	0.0000	1092.0	5.48%	1073.0	3.65%
KLF5(Zf)/LoVo-KLF5-ChIP-Seq(GSE49402)/Homer	DGGGYGKGGC	1e-37	-8.593e+01	0.0000	2072.0	10.39%	2303.2	7.83%
AMYB(HTH)/Testes-AMYB-ChIP-Seq(GSE44588)/Homer	TGGCAGTTGG	1e-37	-8.543e+01	0.0000	3348.0	16.79%	3994.3	13.58%
MafB(bZIP)/BMM-Mafb-ChIP-Seq(GSE75722)/Homer	WNTGCTGASTCAGCANWTTY	1e-36	-8.507e+01	0.0000	967.0	4.85%	926.0	3.15%
EWS:FLI1-fusion(ETS)/SK_N_MC-EWS:FLI1-ChIP-Seq(SRA014231)/Homer	VACAGGAAAT	1e-34	-8.057e+01	0.0000	1270.0	6.37%	1306.6	4.44%
KLF14(Zf)/HEK293-KLF14.GFP-ChIP-Seq(GSE58341)/Homer	RGKGGGCGKGGC	1e-34	-7.971e+01	0.0000	2652.0	13.30%	3093.0	10.52%
EKLF(Zf)/Erythrocyte-Klf1-ChIP-Seq(GSE20478)/Homer	NWGGGTGTGGCY	1e-34	-7.868e+01	0.0000	459.0	2.30%	361.1	1.23%
MyoG(bHLH)/C2C12-MyoG-ChIP-Seq(GSE36024)/Homer	AACAGCTG	1e-33	-7.743e+01	0.0000	2367.0	11.87%	2726.5	9.27%
MYB(HTH)/ERMYB-Myb-ChIPSeq(GSE22095)/Homer	GGCVGTTR	1e-33	-7.602e+01	0.0000	3819.0	19.15%	4688.9	15.95%
Elk1(ETS)/Hela-Elk1-ChIP-Seq(GSE31477)/Homer	HACTTCCGGY	1e-32	-7.452e+01	0.0000	1024.0	5.13%	1023.8	3.48%
KLF6(Zf)/PDAC-KLF6-ChIP-Seq(GSE64557)/Homer	MKGGGYGTGGCC	1e-32	-7.437e+01	0.0000	1661.0	8.33%	1821.5	6.19%
CTCF(Zf)/CD4+-CTCF-ChIP-Seq(Barski_et_al.)/Homer	AYAGTGCCMYCTRGTGGCCA	1e-31	-7.349e+01	0.0000	305.0	1.53%	210.2	0.71%
ZBTB18(Zf)/HEK293-ZBTB18.GFP-ChIP-Seq(GSE58341)/Homer	AACATCTGGA	1e-31	-7.248e+01	0.0000	1278.0	6.41%	1344.0	4.57%
KLF3(Zf)/MEF-Klf3-ChIP-Seq(GSE44748)/Homer	NRGCCCCRCCCHBNN	1e-31	-7.234e+01	0.0000	748.0	3.75%	699.0	2.38%
FOXK2(Forkhead)/U2OS-FOXK2-ChIP-Seq(E-MTAB-2204)/Homer	SCHTGTTTACAT	1e-30	-7.077e+01	0.0000	1520.0	7.62%	1655.7	5.63%
FoxL2(Forkhead)/Ovary-FoxL2-ChIP-Seq(GSE60858)/Homer	WWTRTAAACAVG	1e-30	-6.972e+01	0.0000	2016.0	10.11%	2301.7	7.83%
FOXM1(Forkhead)/MCF7-FOXM1-ChIP-Seq(GSE72977)/Homer	TRTTTACTTW	1e-30	-6.942e+01	0.0000	2277.0	11.42%	2646.8	9.00%
FOXA1(Forkhead)/MCF7-FOXA1-ChIP-Seq(GSE26831)/Homer	WAAGTAAACA	1e-29	-6.848e+01	0.0000	2216.0	11.11%	2570.2	8.74%
Foxa3(Forkhead)/Liver-Foxa3-ChIP-Seq(GSE77670)/Homer	BSNTGTTTACWYWGN	1e-29	-6.806e+01	0.0000	792.0	3.97%	762.4	2.59%
Foxf1(Forkhead)/Lung-Foxf1-ChIP-Seq(GSE77951)/Homer	WWATRTAAACAN	1e-29	-6.772e+01	0.0000	2145.0	10.75%	2480.7	8.44%
Klf4(Zf)/mES-Klf4-ChIP-Seq(GSE11431)/Homer	GCCACACCCA	1e-28	-6.664e+01	0.0000	671.0	3.36%	623.4	2.12%
FOXA1(Forkhead)/LNCAP-FOXA1-ChIP-Seq(GSE27824)/Homer	WAAGTAAACA	1e-27	-6.350e+01	0.0000	2644.0	13.26%	3167.9	10.77%
Sox3(HMG)/NPC-Sox3-ChIP-Seq(GSE33059)/Homer	CCWTTGTY	1e-27	-6.242e+01	0.0000	3607.0	18.08%	4484.5	15.25%
Sox10(HMG)/SciaticNerve-Sox3-ChIP-Seq(GSE35132)/Homer	CCWTTGTYYB	1e-26	-6.047e+01	0.0000	3325.0	16.67%	4110.2	13.98%
Sp5(Zf)/mES-Sp5.Flag-ChIP-Seq(GSE72989)/Homer	RGKGGGCGGAGC	1e-26	-6.000e+01	0.0000	1509.0	7.57%	1686.0	5.73%
Tgif1(Homeobox)/mES-Tgif1-ChIP-Seq(GSE55404)/Homer	YTGWCADY	1e-25	-5.772e+01	0.0000	6616.0	33.17%	8750.3	29.76%
Sp2(Zf)/HEK293-Sp2.eGFP-ChIP-Seq(Encode)/Homer	YGGCCCCGCCCC	1e-24	-5.554e+01	0.0000	2352.0	11.79%	2820.4	9.59%
BORIS(Zf)/K562-CTCFL-ChIP-Seq(GSE32465)/Homer	CNNBRGCGCCCCCTGSTGGC	1e-23	-5.524e+01	0.0000	371.0	1.86%	307.3	1.05%
Bcl11a(Zf)/HSPC-BCL11A-ChIP-Seq(GSE104676)/Homer	TYTGACCASWRG	1e-22	-5.225e+01	0.0000	1440.0	7.22%	1630.2	5.54%
HEB(bHLH)/mES-Heb-ChIP-Seq(GSE53233)/Homer	VCAGCTGBNN	1e-21	-4.986e+01	0.0000	3833.0	19.22%	4887.7	16.62%
Maz(Zf)/HepG2-Maz-ChIP-Seq(GSE31477)/Homer	GGGGGGGG	1e-21	-4.864e+01	0.0000	1983.0	9.94%	2365.5	8.04%
ZFX(Zf)/mES-Zfx-ChIP-Seq(GSE11431)/Homer	AGGCCTRG	1e-21	-4.856e+01	0.0000	2460.0	12.33%	3008.3	10.23%
Pitx1(Homeobox)/Chicken-Pitx1-ChIP-Seq(GSE38910)/Homer	TAATCCCN	1e-20	-4.763e+01	0.0000	9215.0	46.20%	12611.1	42.89%
AP-2gamma(AP2)/MCF7-TFAP2C-ChIP-Seq(GSE21234)/Homer	SCCTSAGGSCAW	1e-20	-4.747e+01	0.0000	1865.0	9.35%	2214.5	7.53%
Foxa2(Forkhead)/Liver-Foxa2-ChIP-Seq(GSE25694)/Homer	CYTGTTTACWYW	1e-20	-4.726e+01	0.0000	1780.0	8.92%	2102.8	7.15%
Fox:Ebox(Forkhead,bHLH)/Panc1-Foxa2-ChIP-Seq(GSE47459)/Homer	NNNVCTGWGYAAACASN	1e-20	-4.687e+01	0.0000	2009.0	10.07%	2410.5	8.20%
SPDEF(ETS)/VCaP-SPDEF-ChIP-Seq(SRA014231)/Homer	ASWTCCTGBT	1e-19	-4.403e+01	0.0000	2130.0	10.68%	2590.0	8.81%
AP-2alpha(AP2)/Hela-AP2alpha-ChIP-Seq(GSE31477)/Homer	ATGCCCTGAGGC	1e-18	-4.359e+01	0.0000	1422.0	7.13%	1648.7	5.61%
Elk4(ETS)/Hela-Elk4-ChIP-Seq(GSE31477)/Homer	NRYTTCCGGY	1e-18	-4.279e+01	0.0000	961.0	4.82%	1054.6	3.59%
Six2(Homeobox)/NephronProgenitor-Six2-ChIP-Seq(GSE39837)/Homer	GWAAYHTGAKMC	1e-18	-4.231e+01	0.0000	2119.0	10.62%	2587.0	8.80%
Unknown-ESC-element(?)/mES-Nanog-ChIP-Seq(GSE11724)/Homer	CACAGCAGGGGG	1e-17	-4.131e+01	0.0000	1181.0	5.92%	1344.4	4.57%
Six1(Homeobox)/Myoblast-Six1-ChIP-Chip(GSE20150)/Homer	GKVTCADRTTWC	1e-17	-4.026e+01	0.0000	595.0	2.98%	605.2	2.06%
Sox21(HMG)/ESC-SOX21-ChIP-Seq(GSE110505)/Homer	BCCWTTGTBYKV	1e-16	-3.903e+01	0.0000	3385.0	16.97%	4351.8	14.80%
Tgif2(Homeobox)/mES-Tgif2-ChIP-Seq(GSE55404)/Homer	TGTCANYT	1e-16	-3.752e+01	0.0000	6947.0	34.83%	9429.8	32.07%
KLF10(Zf)/HEK293-KLF10.GFP-ChIP-Seq(GSE58341)/Homer	GGGGGTGTGTCC	1e-16	-3.736e+01	0.0000	818.0	4.10%	894.8	3.04%
Sox6(HMG)/Myotubes-Sox6-ChIP-Seq(GSE32627)/Homer	CCATTGTTNY	1e-15	-3.610e+01	0.0000	3184.0	15.96%	4096.3	13.93%
BMAL1(bHLH)/Liver-Bmal1-ChIP-Seq(GSE39860)/Homer	GNCACGTG	1e-15	-3.572e+01	0.0000	3030.0	15.19%	3885.8	13.21%
Tbr1(T-box)/Cortex-Tbr1-ChIP-Seq(GSE71384)/Homer	AAGGTGTKAA	1e-15	-3.543e+01	0.0000	3021.0	15.15%	3875.4	13.18%
FoxD3(forkhead)/ZebrafishEmbryo-Foxd3.biotin-ChIP-seq(GSE106676)/Homer	TGTTTAYTTAGC	1e-15	-3.498e+01	0.0000	1814.0	9.10%	2221.3	7.55%
MNT(bHLH)/HepG2-MNT-ChIP-Seq(Encode)/Homer	DGCACACGTG	1e-14	-3.445e+01	0.0000	1667.0	8.36%	2026.6	6.89%
Meis1(Homeobox)/MastCells-Meis1-ChIP-Seq(GSE48085)/Homer	VGCTGWCAVB	1e-14	-3.344e+01	0.0000	3422.0	17.16%	4452.2	15.14%
NF1(CTF)/LNCAP-NF1-ChIP-Seq(Unpublished)/Homer	CYTGGCABNSTGCCAR	1e-14	-3.233e+01	0.0000	717.0	3.59%	786.4	2.67%
Ascl2(bHLH)/ESC-Ascl2-ChIP-Seq(GSE97712)/Homer	SSRGCAGCTGCH	1e-13	-3.216e+01	0.0000	2197.0	11.02%	2763.2	9.40%
ZNF711(Zf)/SHSY5Y-ZNF711-ChIP-Seq(GSE20673)/Homer	AGGCCTAG	1e-13	-3.206e+01	0.0000	3066.0	15.37%	3967.6	13.49%
Egr1(Zf)/K562-Egr1-ChIP-Seq(GSE32465)/Homer	TGCGTGGGYG	1e-13	-3.202e+01	0.0000	951.0	4.77%	1089.3	3.70%
Max(bHLH)/K562-Max-ChIP-Seq(GSE31477)/Homer	RCCACGTGGYYN	1e-13	-3.142e+01	0.0000	1029.0	5.16%	1194.9	4.06%
Bcl6(Zf)/Liver-Bcl6-ChIP-Seq(GSE31578)/Homer	NNNCTTTCCAGGAAA	1e-13	-3.136e+01	0.0000	2941.0	14.75%	3799.4	12.92%
COUP-TFII(NR)/K562-NR2F1-ChIP-Seq(Encode)/Homer	GKBCARAGGTCA	1e-13	-3.127e+01	0.0000	2639.0	13.23%	3380.0	11.49%
Tbx20(T-box)/Heart-Tbx20-ChIP-Seq(GSE29636)/Homer	GGTGYTGACAGS	1e-13	-3.127e+01	0.0000	510.0	2.56%	530.5	1.80%
PBX2(Homeobox)/K562-PBX2-ChIP-Seq(Encode)/Homer	RTGATTKATRGN	1e-12	-2.908e+01	0.0000	1926.0	9.66%	2416.0	8.22%
ZNF467(Zf)/HEK293-ZNF467.GFP-ChIP-Seq(GSE58341)/Homer	TGGGGAAGGGCM	1e-12	-2.903e+01	0.0000	1460.0	7.32%	1782.5	6.06%
Six4(Homeobox)/MCF7-SIX4-ChIP-Seq(Encode)/Homer	TGWAAYCTGABACCB	1e-11	-2.732e+01	0.0000	139.0	0.70%	106.1	0.36%
EAR2(NR)/K562-NR2F6-ChIP-Seq(Encode)/Homer	NRBCARRGGTCA	1e-11	-2.715e+01	0.0000	2371.0	11.89%	3044.8	10.35%
NPAS(bHLH)/Liver-NPAS-ChIP-Seq(GSE39860)/Homer	NVCACGTG	1e-11	-2.710e+01	0.0000	2624.0	13.16%	3396.3	11.55%
n-Myc(bHLH)/mES-nMyc-ChIP-Seq(GSE11431)/Homer	VRCCACGTGG	1e-11	-2.704e+01	0.0000	1018.0	5.10%	1203.4	4.09%
MafF(bZIP)/HepG2-MafF-ChIP-Seq(GSE31477)/Homer	HWWGTCAGCAWWTTT	1e-11	-2.674e+01	0.0000	678.0	3.40%	760.7	2.59%
MITF(bHLH)/MastCells-MITF-ChIP-Seq(GSE48085)/Homer	RTCATGTGAC	1e-11	-2.599e+01	0.0000	1584.0	7.94%	1972.0	6.71%
Smad2(MAD)/ES-SMAD2-ChIP-Seq(GSE29422)/Homer	CTGTCTGG	1e-11	-2.582e+01	0.0000	2863.0	14.35%	3742.4	12.73%
ETS:RUNX(ETS,Runt)/Jurkat-RUNX1-ChIP-Seq(GSE17954)/Homer	RCAGGATGTGGT	1e-11	-2.570e+01	0.0000	219.0	1.10%	197.2	0.67%
Sox15(HMG)/CPA-Sox15-ChIP-Seq(GSE62909)/Homer	RAACAATGGN	1e-10	-2.484e+01	0.0000	2098.0	10.52%	2686.2	9.13%
Zic(Zf)/Cerebellum-ZIC1.2-ChIP-Seq(GSE60731)/Homer	CCTGCTGAGH	1e-10	-2.466e+01	0.0000	1521.0	7.63%	1895.6	6.45%
Sox2(HMG)/mES-Sox2-ChIP-Seq(GSE11431)/Homer	BCCATTGTTC	1e-10	-2.432e+01	0.0000	1721.0	8.63%	2171.1	7.38%
Klf9(Zf)/GBM-Klf9-ChIP-Seq(GSE62211)/Homer	GCCACRCCCACY	1e-10	-2.426e+01	0.0000	484.0	2.43%	523.1	1.78%
Pdx1(Homeobox)/Islet-Pdx1-ChIP-Seq(SRA008281)/Homer	YCATYAATCA	1e-10	-2.333e+01	0.0000	2231.0	11.19%	2884.4	9.81%
Smad4(MAD)/ESC-SMAD4-ChIP-Seq(GSE29422)/Homer	VBSYGTCTGG	1e-09	-2.171e+01	0.0000	2874.0	14.41%	3800.9	12.93%
THRb(NR)/Liver-NR1A2-ChIP-Seq(GSE52613)/Homer	TRAGGTCA	1e-09	-2.164e+01	0.0000	7313.0	36.67%	10170.8	34.59%
Sox4(HMG)/proB-Sox4-ChIP-Seq(GSE50066)/Homer	YCTTTGTTCC	1e-09	-2.154e+01	0.0000	1642.0	8.23%	2085.5	7.09%
Zfp281(Zf)/ES-Zfp281-ChIP-Seq(GSE81042)/Homer	CCCCTCCCCCAC	1e-09	-2.143e+01	0.0000	275.0	1.38%	274.6	0.93%
Zic3(Zf)/mES-Zic3-ChIP-Seq(GSE37889)/Homer	GGCCYCCTGCTGDGH	1e-09	-2.106e+01	0.0000	1038.0	5.20%	1266.9	4.31%
Smad3(MAD)/NPC-Smad3-ChIP-Seq(GSE36673)/Homer	TWGTCTGV	1e-09	-2.083e+01	0.0000	5489.0	27.52%	7541.6	25.65%
Srebp1a(bHLH)/HepG2-Srebp1a-ChIP-Seq(GSE31477)/Homer	RTCACSCCAY	1e-08	-2.034e+01	0.0000	391.0	1.96%	421.3	1.43%
Zic2(Zf)/ESC-Zic2-ChIP-Seq(SRP197560)/Homer	CHCAGCRGGRGG	1e-08	-2.023e+01	0.0000	791.0	3.97%	941.3	3.20%
Nur77(NR)/K562-NR4A1-ChIP-Seq(GSE31363)/Homer	TGACCTTTNCNT	1e-08	-2.021e+01	0.0000	438.0	2.20%	481.5	1.64%
Sox17(HMG)/Endoderm-Sox17-ChIP-Seq(GSE61475)/Homer	CCATTGTTYB	1e-08	-1.902e+01	0.0000	1337.0	6.70%	1687.9	5.74%
IRF8(IRF)/BMDM-IRF8-ChIP-Seq(GSE77884)/Homer	GRAASTGAAAST	1e-08	-1.890e+01	0.0000	678.0	3.40%	799.3	2.72%
COUP-TFII(NR)/Artia-Nr2f2-ChIP-Seq(GSE46497)/Homer	AGRGGTCA	1e-08	-1.870e+01	0.0000	3045.0	15.27%	4076.2	13.86%
THRb(NR)/HepG2-THRb.Flag-ChIP-Seq(Encode)/Homer	GGTCACCTGAGGTCA	1e-07	-1.819e+01	0.0000	864.0	4.33%	1051.8	3.58%
E2A(bHLH)/proBcell-E2A-ChIP-Seq(GSE21978)/Homer	DNRCAGCTGY	1e-07	-1.810e+01	0.0000	2735.0	13.71%	3645.1	12.40%
Esrrb(NR)/mES-Esrrb-ChIP-Seq(GSE11431)/Homer	KTGACCTTGA	1e-07	-1.748e+01	0.0000	1176.0	5.90%	1479.8	5.03%
c-Myc(bHLH)/mES-cMyc-ChIP-Seq(GSE11431)/Homer	VVCCACGTGG	1e-07	-1.703e+01	0.0000	730.0	3.66%	879.7	2.99%
CREB5(bZIP)/LNCaP-CREB5.V5-ChIP-Seq(GSE137775)/Homer	VVATGACGTCAT	1e-07	-1.624e+01	0.0000	742.0	3.72%	900.6	3.06%
ERRg(NR)/Kidney-ESRRG-ChIP-Seq(GSE104905)/Homer	GTGACCTTGRVN	1e-07	-1.621e+01	0.0000	1422.0	7.13%	1828.5	6.22%
CLOCK(bHLH)/Liver-Clock-ChIP-Seq(GSE39860)/Homer	GHCACGTG	1e-06	-1.539e+01	0.0000	778.0	3.90%	954.7	3.25%
Atf4(bZIP)/MEF-Atf4-ChIP-Seq(GSE35681)/Homer	MTGATGCAAT	1e-06	-1.509e+01	0.0000	586.0	2.94%	699.9	2.38%
CArG(MADS)/PUER-Srf-ChIP-Seq(Sullivan_et_al.)/Homer	CCATATATGGNM	1e-06	-1.469e+01	0.0000	591.0	2.96%	709.0	2.41%
LEF1(HMG)/H1-LEF1-ChIP-Seq(GSE64758)/Homer	CCTTTGATST	1e-06	-1.445e+01	0.0000	1495.0	7.50%	1946.7	6.62%
NPAS2(bHLH)/Liver-NPAS2-ChIP-Seq(GSE39860)/Homer	KCCACGTGAC	1e-06	-1.440e+01	0.0000	1651.0	8.28%	2164.8	7.36%
Hoxb4(Homeobox)/ES-Hoxb4-ChIP-Seq(GSE34014)/Homer	TGATTRATGGCY	1e-06	-1.407e+01	0.0000	475.0	2.38%	558.5	1.90%
Tlx?(NR)/NPC-H3K4me1-ChIP-Seq(GSE16256)/Homer	CTGGCAGSCTGCCA	1e-05	-1.379e+01	0.0000	709.0	3.55%	872.9	2.97%
En1(Homeobox)/SUM149-EN1-ChIP-Seq(GSE120957)/Homer	NDCTAATTAS	1e-05	-1.369e+01	0.0000	3997.0	20.04%	5505.2	18.72%
Usf2(bHLH)/C2C12-Usf2-ChIP-Seq(GSE36030)/Homer	GTCACGTGGT	1e-05	-1.359e+01	0.0000	451.0	2.26%	529.1	1.80%
CEBP(bZIP)/ThioMac-CEBPb-ChIP-Seq(GSE21512)/Homer	ATTGCGCAAC	1e-05	-1.323e+01	0.0000	1253.0	6.28%	1622.8	5.52%
ZNF317(Zf)/HEK293-ZNF317.GFP-ChIP-Seq(GSE58341)/Homer	GTCWGCTGTYYCTCT	1e-05	-1.307e+01	0.0000	196.0	0.98%	204.4	0.70%
Znf263(Zf)/K562-Znf263-ChIP-Seq(GSE31477)/Homer	CVGTSCTCCC	1e-05	-1.293e+01	0.0000	3160.0	15.84%	4318.8	14.69%
Rfx6(HTH)/Min6b1-Rfx6.HA-ChIP-Seq(GSE62844)/Homer	TGTTKCCTAGCAACM	1e-05	-1.251e+01	0.0000	1827.0	9.16%	2432.9	8.27%
c-Jun-CRE(bZIP)/K562-cJun-ChIP-Seq(GSE31477)/Homer	ATGACGTCATCY	1e-05	-1.237e+01	0.0000	542.0	2.72%	657.9	2.24%
Egr2(Zf)/Thymocytes-Egr2-ChIP-Seq(GSE34254)/Homer	NGCGTGGGCGGR	1e-05	-1.198e+01	0.0000	228.0	1.14%	248.4	0.84%
USF1(bHLH)/GM12878-Usf1-ChIP-Seq(GSE32465)/Homer	SGTCACGTGR	1e-05	-1.194e+01	0.0000	612.0	3.07%	754.9	2.57%
Sox9(HMG)/Limb-SOX9-ChIP-Seq(GSE73225)/Homer	AGGVNCCTTTGT	1e-05	-1.193e+01	0.0000	1588.0	7.96%	2104.0	7.15%
GLIS3(Zf)/Thyroid-Glis3.GFP-ChIP-Seq(GSE103297)/Homer	CTCCCTGGGAGGCCN	0.0001	-1.130e+01	0.0000	2191.0	10.99%	2962.5	10.07%
CEBP:AP1(bZIP)/ThioMac-CEBPb-ChIP-Seq(GSE21512)/Homer	DRTGTTGCAA	0.0001	-1.127e+01	0.0000	1497.0	7.51%	1983.0	6.74%
Zac1(Zf)/Neuro2A-Plagl1-ChIP-Seq(GSE75942)/Homer	HAWGRGGCCM	0.0001	-1.118e+01	0.0000	4800.0	24.07%	6708.8	22.81%
ETS:E-box(ETS,bHLH)/HPC7-Scl-ChIP-Seq(GSE22178)/Homer	AGGAARCAGCTG	0.0001	-1.116e+01	0.0000	212.0	1.06%	231.2	0.79%
HLF(bZIP)/HSC-HLF.Flag-ChIP-Seq(GSE69817)/Homer	RTTATGYAAB	0.0001	-1.110e+01	0.0000	1650.0	8.27%	2200.7	7.48%
Nkx6.1(Homeobox)/Islet-Nkx6.1-ChIP-Seq(GSE40975)/Homer	GKTAATGR	0.0001	-1.095e+01	0.0000	5659.0	28.37%	7958.9	27.06%
Twist(bHLH)/HMLE-TWIST1-ChIP-Seq(Chang_et_al)/Homer	VCAKCTGGNNNCCAGMTGBN	0.0001	-1.058e+01	0.0001	243.0	1.22%	273.6	0.93%
NFIL3(bZIP)/HepG2-NFIL3-ChIP-Seq(Encode)/Homer	VTTACGTAAYNNNNN	0.0001	-1.012e+01	0.0001	1207.0	6.05%	1590.2	5.41%
RBPJ:Ebox(?,bHLH)/Panc1-Rbpj1-ChIP-Seq(GSE47459)/Homer	GGGRAARRGRMCAGMTG	0.0001	-9.795e+00	0.0001	615.0	3.08%	774.3	2.63%
PU.1:IRF8(ETS:IRF)/pDC-Irf8-ChIP-Seq(GSE66899)/Homer	GGAAGTGAAAST	0.0001	-9.507e+00	0.0002	411.0	2.06%	500.1	1.70%
STAT6(Stat)/Macrophage-Stat6-ChIP-Seq(GSE38377)/Homer	TTCCKNAGAA	0.0001	-9.484e+00	0.0002	1219.0	6.11%	1614.3	5.49%
THRa(NR)/C17.2-THRa-ChIP-Seq(GSE38347)/Homer	GGTCANYTGAGGWCA	0.0001	-9.440e+00	0.0002	648.0	3.25%	822.3	2.80%
SF1(NR)/H295R-Nr5a1-ChIP-Seq(GSE44220)/Homer	CAAGGHCANV	0.0001	-9.407e+00	0.0002	717.0	3.59%	917.8	3.12%
Erra(NR)/HepG2-Erra-ChIP-Seq(GSE31477)/Homer	CAAAGGTCAG	0.001	-9.133e+00	0.0002	3733.0	18.72%	5208.0	17.71%
Hoxc9(Homeobox)/Ainv15-Hoxc9-ChIP-Seq(GSE21812)/Homer	GGCCATAAATCA	0.001	-8.879e+00	0.0003	1039.0	5.21%	1369.3	4.66%
RAR:RXR(NR),DR5/ES-RAR-ChIP-Seq(GSE56893)/Homer	RGGTCADNNAGAGGTCAV	0.001	-8.429e+00	0.0005	54.0	0.27%	47.1	0.16%
Atf2(bZIP)/3T3L1-Atf2-ChIP-Seq(GSE56872)/Homer	NRRTGACGTCAT	0.001	-7.975e+00	0.0007	550.0	2.76%	700.4	2.38%
Oct4:Sox17(POU,Homeobox,HMG)/F9-Sox17-ChIP-Seq(GSE44553)/Homer	CCATTGTATGCAAAT	0.001	-7.817e+00	0.0009	238.0	1.19%	280.4	0.95%
TEAD(TEA)/Fibroblast-PU.1-ChIP-Seq(Unpublished)/Homer	YCWGGAATGY	0.001	-7.770e+00	0.0009	1214.0	6.09%	1628.9	5.54%
PGR(NR)/EndoStromal-PGR-ChIP-Seq(GSE69539)/Homer	AAGAACATWHTGTTC	0.001	-7.573e+00	0.0011	393.0	1.97%	489.0	1.66%
PU.1-IRF(ETS:IRF)/Bcell-PU.1-ChIP-Seq(GSE21512)/Homer	MGGAAGTGAAAC	0.001	-7.486e+00	0.0012	2588.0	12.98%	3591.4	12.21%
JunD(bZIP)/K562-JunD-ChIP-Seq/Homer	ATGACGTCATCN	0.001	-7.426e+00	0.0013	134.0	0.67%	147.5	0.50%
Oct6(POU,Homeobox)/NPC-Pou3f1-ChIP-Seq(GSE35496)/Homer	WATGCAAATGAG	0.001	-7.422e+00	0.0013	738.0	3.70%	965.8	3.28%
Chop(bZIP)/MEF-Chop-ChIP-Seq(GSE35681)/Homer	ATTGCATCAT	0.001	-7.232e+00	0.0015	433.0	2.17%	546.9	1.86%
GRHL2(CP2)/HBE-GRHL2-ChIP-Seq(GSE46194)/Homer	AAACYKGTTWDACMRGTTTB	0.001	-7.168e+00	0.0016	662.0	3.32%	862.4	2.93%
Sp1(Zf)/Promoter/Homer	GGCCCCGCCCCC	0.001	-7.156e+00	0.0016	211.0	1.06%	248.7	0.85%
E2F6(E2F)/Hela-E2F6-ChIP-Seq(GSE31477)/Homer	GGCGGGAARN	0.001	-6.972e+00	0.0019	587.0	2.94%	760.1	2.58%
Duxbl(Homeobox)/NIH3T3-Duxbl.HA-ChIP-Seq(GSE119782)/Homer	TAAYCYAATCAA	0.01	-6.822e+00	0.0022	160.0	0.80%	183.3	0.62%
RARa(NR)/K562-RARa-ChIP-Seq(Encode)/Homer	TTGAMCTTTG	0.01	-6.799e+00	0.0023	5080.0	25.47%	7214.3	24.53%
IRF1(IRF)/PBMC-IRF1-ChIP-Seq(GSE43036)/Homer	GAAAGTGAAAGT	0.01	-6.666e+00	0.0026	272.0	1.36%	332.2	1.13%
Srebp2(bHLH)/HepG2-Srebp2-ChIP-Seq(GSE31477)/Homer	CGGTCACSCCAC	0.01	-6.479e+00	0.0031	224.0	1.12%	269.7	0.92%
Nr5a2(NR)/mES-Nr5a2-ChIP-Seq(GSE19019)/Homer	BTCAAGGTCA	0.01	-6.312e+00	0.0036	810.0	4.06%	1078.4	3.67%
TR4(NR),DR1/Hela-TR4-ChIP-Seq(GSE24685)/Homer	GAGGTCAAAGGTCA	0.01	-6.304e+00	0.0037	184.0	0.92%	218.0	0.74%
GRE(NR),IR3/A549-GR-ChIP-Seq(GSE32465)/Homer	NRGVACABNVTGTYCY	0.01	-6.210e+00	0.0040	201.0	1.01%	240.1	0.82%
Tcf3(HMG)/mES-Tcf3-ChIP-Seq(GSE11724)/Homer	ASWTCAAAGG	0.01	-6.182e+00	0.0041	523.0	2.62%	679.4	2.31%
Sox7(HMG)/ESC-Sox7-ChIP-Seq(GSE133899)/Homer	VVRRAACAATGG	0.01	-5.919e+00	0.0053	506.0	2.54%	658.6	2.24%
Pitx1:Ebox(Homeobox,bHLH)/Hindlimb-Pitx1-ChIP-Seq(GSE41591)/Homer	YTAATTRAWWCCAGATGT	0.01	-5.865e+00	0.0056	413.0	2.07%	530.2	1.80%
Oct2(POU,Homeobox)/Bcell-Oct2-ChIP-Seq(GSE21512)/Homer	ATATGCAAAT	0.01	-5.847e+00	0.0056	499.0	2.50%	649.5	2.21%
E-box(bHLH)/Promoter/Homer	SSGGTCACGTGA	0.01	-5.802e+00	0.0059	84.0	0.42%	90.2	0.31%
PR(NR)/T47D-PR-ChIP-Seq(GSE31130)/Homer	VAGRACAKNCTGTBC	0.01	-5.759e+00	0.0061	4028.0	20.20%	5712.8	19.43%
c-Myc(bHLH)/LNCAP-cMyc-ChIP-Seq(Unpublished)/Homer	VCCACGTG	0.01	-5.596e+00	0.0072	508.0	2.55%	664.1	2.26%
Lhx3(Homeobox)/Neuron-Lhx3-ChIP-Seq(GSE31456)/Homer	ADBTAATTAR	0.01	-5.557e+00	0.0074	3429.0	17.19%	4848.4	16.49%
E2F1(E2F)/Hela-E2F1-ChIP-Seq(GSE22478)/Homer	CWGGCGGGAA	0.01	-5.478e+00	0.0080	197.0	0.99%	239.9	0.82%
PSE(SNAPc)/K562-mStart-Seq/Homer	WAVTCACCMTAASYDAAAAG	0.01	-5.386e+00	0.0087	951.0	4.77%	1289.6	4.39%
DLX2(Homeobox)/BasalGanglia-Dlx2-ChIP-seq(GSE124936)/Homer	NNNTAATTAS	0.01	-5.371e+00	0.0088	3198.0	16.03%	4518.3	15.36%
Brachyury(T-box)/Mesoendoderm-Brachyury-ChIP-exo(GSE54963)/Homer	ANTTMRCASBNNNGTGYKAAN	0.01	-5.359e+00	0.0089	489.0	2.45%	640.0	2.18%
Nr5a2(NR)/Pancreas-LRH1-ChIP-Seq(GSE34295)/Homer	BTCAAGGTCA	0.01	-5.347e+00	0.0090	1100.0	5.52%	1501.2	5.10%
ZNF652/HepG2-ZNF652.Flag-ChIP-Seq(Encode)/Homer	TTAACCCTTTVNKKN	0.01	-5.287e+00	0.0095	482.0	2.42%	631.4	2.15%
Tbet(T-box)/CD8-Tbet-ChIP-Seq(GSE33802)/Homer	AGGTGTGAAM	0.01	-5.195e+00	0.0103	2039.0	10.22%	2848.4	9.69%
EBF(EBF)/proBcell-EBF-ChIP-Seq(GSE21978)/Homer	DGTCCCYRGGGA	0.01	-5.168e+00	0.0106	341.0	1.71%	437.2	1.49%
Reverb(NR),DR2/RAW-Reverba.biotin-ChIP-Seq(GSE45914)/Homer	GTRGGTCASTGGGTCA	0.01	-5.069e+00	0.0116	204.0	1.02%	251.5	0.86%
Oct4(POU,Homeobox)/mES-Oct4-ChIP-Seq(GSE11431)/Homer	ATTTGCATAW	0.01	-4.861e+00	0.0143	791.0	3.97%	1071.0	3.64%
LXRE(NR),DR4/RAW-LXRb.biotin-ChIP-Seq(GSE21512)/Homer	RGGTTACTANAGGTCA	0.01	-4.860e+00	0.0143	89.0	0.45%	100.9	0.34%
RORgt(NR)/EL4-RORgt.Flag-ChIP-Seq(GSE56019)/Homer	AAYTAGGTCA	0.01	-4.817e+00	0.0147	219.0	1.10%	273.3	0.93%
RORgt(NR)/EL4-RORgt.Flag-ChIP-Seq(GSE56019)/Homer	AAYTAGGTCA	0.01	-4.817e+00	0.0147	219.0	1.10%	273.3	0.93%
EBF2(EBF)/BrownAdipose-EBF2-ChIP-Seq(GSE97114)/Homer	NABTCCCWDGGGAVH	0.01	-4.754e+00	0.0156	1586.0	7.95%	2207.0	7.51%
Atf7(bZIP)/3T3L1-Atf7-ChIP-Seq(GSE56872)/Homer	NGRTGACGTCAY	0.01	-4.744e+00	0.0157	775.0	3.89%	1049.2	3.57%
FOXA1:AR(Forkhead,NR)/LNCAP-AR-ChIP-Seq(GSE27824)/Homer	AGTAAACAAAAAAGAACAND	0.01	-4.733e+00	0.0158	94.0	0.47%	107.0	0.36%
Tcf7(HMG)/GM12878-TCF7-ChIP-Seq(Encode)/Homer	CTTTGATGTGSB	0.01	-4.671e+00	0.0167	700.0	3.51%	944.8	3.21%
DLX1(Homeobox)/BasalGanglia-Dlx1-ChIP-seq(GSE124936)/Homer	NSNNTAATTA	0.01	-4.651e+00	0.0170	2782.0	13.95%	3934.4	13.38%

## Sheet: Motif discovery_Mit
Motif Name	Consensus	P-value	Log P-value	q-value (Benjamini)	# of Target Sequences with Motif(of 1127)	% of Target Sequences with Motif	# of Background Sequences with Motif(of 47399)	% of Background Sequences with Motif
Gata6(Zf)/HUG1N-GATA6-ChIP-Seq(GSE51936)/Homer	YCTTATCTBN	1E-379	-8.737e+02	0.0000	692.0	61.40%	4872.6	10.28%
Gata4(Zf)/Heart-Gata4-ChIP-Seq(GSE35151)/Homer	NBWGATAAGR	1E-376	-8.669e+02	0.0000	715.0	63.44%	5399.6	11.39%
GATA3(Zf)/iTreg-Gata3-ChIP-Seq(GSE20898)/Homer	AGATAASR	1E-362	-8.356e+02	0.0000	811.0	71.96%	8008.8	16.89%
Gata2(Zf)/K562-GATA2-ChIP-Seq(GSE18829)/Homer	BBCTTATCTS	1E-362	-8.346e+02	0.0000	601.0	53.33%	3481.8	7.34%
Gata1(Zf)/K562-GATA1-ChIP-Seq(GSE18829)/Homer	SAGATAAGRV	1E-356	-8.205e+02	0.0000	573.0	50.84%	3114.7	6.57%
GATA:SCL(Zf,bHLH)/Ter119-SCL-ChIP-Seq(GSE18720)/Homer	CRGCTGBNGNSNNSAGATAA	1e-153	-3.525e+02	0.0000	195.0	17.30%	586.3	1.24%
CRX(Homeobox)/Retina-Crx-ChIP-Seq(GSE20012)/Homer	GCTAATCC	1e-41	-9.510e+01	0.0000	475.0	42.15%	11280.8	23.79%
RUNX2(Runt)/PCa-RUNX2-ChIP-Seq(GSE33889)/Homer	NWAACCACADNN	1e-26	-6.135e+01	0.0000	179.0	15.88%	3117.4	6.58%
RUNX-AML(Runt)/CD4+-PolII-ChIP-Seq(Barski_et_al.)/Homer	GCTGTGGTTW	1e-22	-5.160e+01	0.0000	157.0	13.93%	2787.4	5.88%
GATA3(Zf),DR4/iTreg-Gata3-ChIP-Seq(GSE20898)/Homer	AGATGKDGAGATAAG	1e-21	-5.024e+01	0.0000	51.0	4.53%	376.5	0.79%
RUNX(Runt)/HPC7-Runx1-ChIP-Seq(GSE22178)/Homer	SAAACCACAG	1e-20	-4.663e+01	0.0000	149.0	13.22%	2711.4	5.72%
Fra1(bZIP)/BT549-Fra1-ChIP-Seq(GSE46166)/Homer	NNATGASTCATH	1e-17	-4.078e+01	0.0000	117.0	10.38%	2005.5	4.23%
RUNX1(Runt)/Jurkat-RUNX1-ChIP-Seq(GSE29180)/Homer	AAACCACARM	1e-17	-4.030e+01	0.0000	190.0	16.86%	4145.4	8.74%
TCF4(bHLH)/SHSY5Y-TCF4-ChIP-Seq(GSE96915)/Homer	SMCATCTGKH	1e-17	-3.928e+01	0.0000	277.0	24.58%	7041.0	14.85%
GSC(Homeobox)/FrogEmbryos-GSC-ChIP-Seq(DRA000576)/Homer	RGGATTAR	1e-16	-3.833e+01	0.0000	221.0	19.61%	5218.3	11.01%
Elf4(ETS)/BMDM-Elf4-ChIP-Seq(GSE88699)/Homer	ACTTCCKGKT	1e-16	-3.817e+01	0.0000	189.0	16.77%	4203.2	8.87%
SpiB(ETS)/OCILY3-SPIB-ChIP-Seq(GSE56857)/Homer	AAAGRGGAAGTG	1e-16	-3.702e+01	0.0000	71.0	6.30%	943.4	1.99%
Fra2(bZIP)/Striatum-Fra2-ChIP-Seq(GSE43429)/Homer	GGATGACTCATC	1e-15	-3.631e+01	0.0000	100.0	8.87%	1675.9	3.53%
BHLHA15(bHLH)/NIH3T3-BHLHB8.HA-ChIP-Seq(GSE119782)/Homer	NAMCAGCTGK	1e-15	-3.468e+01	0.0000	252.0	22.36%	6439.5	13.58%
GATA(Zf),IR4/iTreg-Gata3-ChIP-Seq(GSE20898)/Homer	NAGATWNBNATCTNN	1e-14	-3.454e+01	0.0000	43.0	3.82%	399.8	0.84%
Atf3(bZIP)/GBM-ATF3-ChIP-Seq(GSE33912)/Homer	DATGASTCATHN	1e-14	-3.401e+01	0.0000	125.0	11.09%	2434.3	5.13%
PU.1(ETS)/ThioMac-PU.1-ChIP-Seq(GSE21512)/Homer	AGAGGAAGTG	1e-13	-3.190e+01	0.0000	106.0	9.41%	1965.8	4.15%
Twist2(bHLH)/Myoblast-Twist2.Ty1-ChIP-Seq(GSE127998)/Homer	MCAGCTGBYH	1e-13	-3.184e+01	0.0000	296.0	26.26%	8145.8	17.18%
GATA3(Zf),DR8/iTreg-Gata3-ChIP-Seq(GSE20898)/Homer	AGATSTNDNNDSAGATAASN	1e-13	-3.046e+01	0.0000	39.0	3.46%	374.3	0.79%
Fos(bZIP)/TSC-Fos-ChIP-Seq(GSE110950)/Homer	NDATGASTCAYN	1e-12	-2.906e+01	0.0000	109.0	9.67%	2144.0	4.52%
BATF(bZIP)/Th17-BATF-ChIP-Seq(GSE39756)/Homer	DATGASTCAT	1e-12	-2.865e+01	0.0000	117.0	10.38%	2393.0	5.05%
NeuroD1(bHLH)/Islet-NeuroD1-ChIP-Seq(GSE30298)/Homer	GCCATCTGTT	1e-12	-2.849e+01	0.0000	157.0	13.93%	3625.6	7.65%
Fosl2(bZIP)/3T3L1-Fosl2-ChIP-Seq(GSE56872)/Homer	NATGASTCABNN	1e-12	-2.835e+01	0.0000	71.0	6.30%	1130.2	2.38%
NeuroG2(bHLH)/Fibroblast-NeuroG2-ChIP-Seq(GSE75910)/Homer	ACCATCTGTT	1e-11	-2.689e+01	0.0000	262.0	23.25%	7265.1	15.32%
JunB(bZIP)/DendriticCells-Junb-ChIP-Seq(GSE36099)/Homer	RATGASTCAT	1e-10	-2.506e+01	0.0000	98.0	8.70%	1968.9	4.15%
GATA(Zf),IR3/iTreg-Gata3-ChIP-Seq(GSE20898)/Homer	NNNNNBAGATAWYATCTVHN	1e-10	-2.493e+01	0.0000	52.0	4.61%	741.6	1.56%
GABPA(ETS)/Jurkat-GABPa-ChIP-Seq(GSE17954)/Homer	RACCGGAAGT	1e-10	-2.476e+01	0.0000	145.0	12.87%	3421.4	7.22%
ETV1(ETS)/GIST48-ETV1-ChIP-Seq(GSE22441)/Homer	AACCGGAAGT	1e-10	-2.376e+01	0.0000	208.0	18.46%	5580.1	11.77%
Jun-AP1(bZIP)/K562-cJun-ChIP-Seq(GSE31477)/Homer	GATGASTCATCN	1e-10	-2.369e+01	0.0000	53.0	4.70%	792.5	1.67%
Tcf21(bHLH)/ArterySmoothMuscle-Tcf21-ChIP-Seq(GSE61369)/Homer	NAACAGCTGG	1e-10	-2.365e+01	0.0000	169.0	15.00%	4263.3	8.99%
AP-1(bZIP)/ThioMac-PU.1-ChIP-Seq(GSE21512)/Homer	VTGACTCATC	1e-10	-2.330e+01	0.0000	124.0	11.00%	2826.2	5.96%
ELF5(ETS)/T47D-ELF5-ChIP-Seq(GSE30407)/Homer	ACVAGGAAGT	1e-09	-2.218e+01	0.0000	130.0	11.54%	3069.4	6.47%
STAT5(Stat)/mCD4+-Stat5-ChIP-Seq(GSE12346)/Homer	RTTTCTNAGAAA	1e-09	-2.213e+01	0.0000	76.0	6.74%	1441.8	3.04%
Atoh1(bHLH)/Cerebellum-Atoh1-ChIP-Seq(GSE22111)/Homer	VNRVCAGCTGGY	1e-09	-2.199e+01	0.0000	187.0	16.59%	4970.2	10.48%
Ap4(bHLH)/AML-Tfap4-ChIP-Seq(GSE45738)/Homer	NAHCAGCTGD	1e-09	-2.157e+01	0.0000	201.0	17.83%	5481.7	11.56%
EHF(ETS)/LoVo-EHF-ChIP-Seq(GSE49402)/Homer	AVCAGGAAGT	1e-09	-2.101e+01	0.0000	203.0	18.01%	5590.0	11.79%
Eomes(T-box)/H9-Eomes-ChIP-Seq(GSE26097)/Homer	ATTAACACCT	1e-09	-2.092e+01	0.0000	319.0	28.31%	9814.5	20.70%
SCL(bHLH)/HPC7-Scl-ChIP-Seq(GSE13511)/Homer	AVCAGCTG	1e-09	-2.083e+01	0.0000	612.0	54.30%	21483.2	45.31%
Ets1-distal(ETS)/CD4+-PolII-ChIP-Seq(Barski_et_al.)/Homer	MACAGGAAGT	1e-09	-2.079e+01	0.0000	65.0	5.77%	1179.4	2.49%
Olig2(bHLH)/Neuron-Olig2-ChIP-Seq(GSE30882)/Homer	RCCATMTGTT	1e-08	-1.992e+01	0.0000	293.0	26.00%	8930.2	18.84%
Otx2(Homeobox)/EpiLC-Otx2-ChIP-Seq(GSE56098)/Homer	NYTAATCCYB	1e-08	-1.967e+01	0.0000	136.0	12.07%	3395.5	7.16%
ETV4(ETS)/HepG2-ETV4-ChIP-Seq(ENCODE)/Homer	ACCGGAAGTG	1e-08	-1.905e+01	0.0000	158.0	14.02%	4167.5	8.79%
Ptf1a(bHLH)/Panc1-Ptf1a-ChIP-Seq(GSE47459)/Homer	ACAGCTGTTN	1e-07	-1.814e+01	0.0000	369.0	32.74%	11991.2	25.29%
Foxo3(Forkhead)/U2OS-Foxo3-ChIP-Seq(E-MTAB-2701)/Homer	DGTAAACA	1e-07	-1.804e+01	0.0000	127.0	11.27%	3191.7	6.73%
ELF3(ETS)/PDAC-ELF3-ChIP-Seq(GSE64557)/Homer	ANCAGGAAGT	1e-07	-1.776e+01	0.0000	124.0	11.00%	3108.4	6.56%
BMYB(HTH)/Hela-BMYB-ChIP-Seq(GSE27030)/Homer	NHAACBGYYV	1e-07	-1.774e+01	0.0000	220.0	19.52%	6437.2	13.58%
MYB(HTH)/ERMYB-Myb-ChIPSeq(GSE22095)/Homer	GGCVGTTR	1e-07	-1.768e+01	0.0000	249.0	22.09%	7498.5	15.82%
Ascl1(bHLH)/NeuralTubes-Ascl1-ChIP-Seq(GSE55840)/Homer	NNVVCAGCTGBN	1e-07	-1.743e+01	0.0000	232.0	20.59%	6898.1	14.55%
Foxa3(Forkhead)/Liver-Foxa3-ChIP-Seq(GSE77670)/Homer	BSNTGTTTACWYWGN	1e-07	-1.740e+01	0.0000	60.0	5.32%	1149.9	2.43%
Fli1(ETS)/CD8-FLI-ChIP-Seq(GSE20898)/Homer	NRYTTCCGGH	1e-07	-1.721e+01	0.0000	155.0	13.75%	4184.5	8.83%
Foxa2(Forkhead)/Liver-Foxa2-ChIP-Seq(GSE25694)/Homer	CYTGTTTACWYW	1e-07	-1.720e+01	0.0000	124.0	11.00%	3140.2	6.62%
Tcf12(bHLH)/GM12878-Tcf12-ChIP-Seq(GSE32465)/Homer	VCAGCTGYTG	1e-07	-1.627e+01	0.0000	154.0	13.66%	4214.0	8.89%
ERG(ETS)/VCaP-ERG-ChIP-Seq(GSE14097)/Homer	ACAGGAAGTG	1e-06	-1.553e+01	0.0000	226.0	20.05%	6844.3	14.44%
AMYB(HTH)/Testes-AMYB-ChIP-Seq(GSE44588)/Homer	TGGCAGTTGG	1e-06	-1.515e+01	0.0000	212.0	18.81%	6365.7	13.43%
Etv2(ETS)/ES-ER71-ChIP-Seq(GSE59402)/Homer	NNAYTTCCTGHN	1e-06	-1.455e+01	0.0000	136.0	12.07%	3713.2	7.83%
ETS1(ETS)/Jurkat-ETS1-ChIP-Seq(GSE17954)/Homer	ACAGGAAGTG	1e-06	-1.451e+01	0.0000	149.0	13.22%	4166.3	8.79%
STAT4(Stat)/CD4-Stat4-ChIP-Seq(GSE22104)/Homer	NYTTCCWGGAAR	1e-05	-1.379e+01	0.0000	148.0	13.13%	4185.5	8.83%
Foxo1(Forkhead)/RAW-Foxo1-ChIP-Seq(Fan_et_al.)/Homer	CTGTTTAC	1e-05	-1.350e+01	0.0000	262.0	23.25%	8384.2	17.68%
Tgif1(Homeobox)/mES-Tgif1-ChIP-Seq(GSE55404)/Homer	YTGWCADY	1e-05	-1.344e+01	0.0000	406.0	36.02%	13991.6	29.51%
Tgif2(Homeobox)/mES-Tgif2-ChIP-Seq(GSE55404)/Homer	TGTCANYT	1e-05	-1.308e+01	0.0000	434.0	38.51%	15158.9	31.97%
Pdx1(Homeobox)/Islet-Pdx1-ChIP-Seq(SRA008281)/Homer	YCATYAATCA	1e-05	-1.272e+01	0.0000	150.0	13.31%	4340.8	9.16%
STAT1(Stat)/HelaS3-STAT1-ChIP-Seq(GSE12782)/Homer	NATTTCCNGGAAAT	1e-05	-1.263e+01	0.0000	56.0	4.97%	1211.6	2.56%
FOXK1(Forkhead)/HEK293-FOXK1-ChIP-Seq(GSE51673)/Homer	NVWTGTTTAC	1e-05	-1.243e+01	0.0000	152.0	13.49%	4435.3	9.36%
ZBTB18(Zf)/HEK293-ZBTB18.GFP-ChIP-Seq(GSE58341)/Homer	AACATCTGGA	1e-05	-1.238e+01	0.0000	87.0	7.72%	2202.0	4.64%
EWS:FLI1-fusion(ETS)/SK_N_MC-EWS:FLI1-ChIP-Seq(SRA014231)/Homer	VACAGGAAAT	1e-05	-1.185e+01	0.0000	83.0	7.36%	2102.3	4.43%
FOXP1(Forkhead)/H9-FOXP1-ChIP-Seq(GSE31006)/Homer	NYYTGTTTACHN	1e-05	-1.161e+01	0.0001	71.0	6.30%	1726.8	3.64%
Foxf1(Forkhead)/Lung-Foxf1-ChIP-Seq(GSE77951)/Homer	WWATRTAAACAN	0.0001	-1.148e+01	0.0001	129.0	11.45%	3697.2	7.80%
Pitx1(Homeobox)/Chicken-Pitx1-ChIP-Seq(GSE38910)/Homer	TAATCCCN	0.0001	-1.143e+01	0.0001	541.0	48.00%	19764.6	41.69%
Sox21(HMG)/ESC-SOX21-ChIP-Seq(GSE110505)/Homer	BCCWTTGTBYKV	0.0001	-1.090e+01	0.0001	212.0	18.81%	6781.2	14.30%
CEBP:AP1(bZIP)/ThioMac-CEBPb-ChIP-Seq(GSE21512)/Homer	DRTGTTGCAA	0.0001	-1.089e+01	0.0001	107.0	9.49%	2975.9	6.28%
Myf5(bHLH)/GM-Myf5-ChIP-Seq(GSE24852)/Homer	BAACAGCTGT	0.0001	-1.085e+01	0.0001	109.0	9.67%	3047.6	6.43%
MyoG(bHLH)/C2C12-MyoG-ChIP-Seq(GSE36024)/Homer	AACAGCTG	0.0001	-1.076e+01	0.0001	155.0	13.75%	4689.1	9.89%
FOXK2(Forkhead)/U2OS-FOXK2-ChIP-Seq(E-MTAB-2204)/Homer	SCHTGTTTACAT	0.0001	-1.076e+01	0.0001	97.0	8.61%	2641.4	5.57%
HEB(bHLH)/mES-Heb-ChIP-Seq(GSE53233)/Homer	VCAGCTGBNN	0.0001	-1.053e+01	0.0001	254.0	22.54%	8418.4	17.76%
FOXA1(Forkhead)/MCF7-FOXA1-ChIP-Seq(GSE26831)/Homer	WAAGTAAACA	0.0001	-1.047e+01	0.0002	127.0	11.27%	3709.0	7.82%
WT1(Zf)/Kidney-WT1-ChIP-Seq(GSE90016)/Homer	MCTCCCMCRCAB	0.0001	-1.018e+01	0.0002	77.0	6.83%	2005.9	4.23%
ETS:RUNX(ETS,Runt)/Jurkat-RUNX1-ChIP-Seq(GSE17954)/Homer	RCAGGATGTGGT	0.0001	-1.004e+01	0.0002	21.0	1.86%	320.2	0.68%
FOXA1(Forkhead)/LNCAP-FOXA1-ChIP-Seq(GSE27824)/Homer	WAAGTAAACA	0.0001	-1.002e+01	0.0002	154.0	13.66%	4723.5	9.96%
Meis1(Homeobox)/MastCells-Meis1-ChIP-Seq(GSE48085)/Homer	VGCTGWCAVB	0.0001	-9.748e+00	0.0003	223.0	19.79%	7329.0	15.46%
Hoxb4(Homeobox)/ES-Hoxb4-ChIP-Seq(GSE34014)/Homer	TGATTRATGGCY	0.0001	-9.360e+00	0.0004	37.0	3.28%	779.4	1.64%
EWS:ERG-fusion(ETS)/CADO_ES1-EWS:ERG-ChIP-Seq(SRA014231)/Homer	ATTTCCTGTN	0.0001	-9.283e+00	0.0005	106.0	9.41%	3065.9	6.47%
Ascl2(bHLH)/ESC-Ascl2-ChIP-Seq(GSE97712)/Homer	SSRGCAGCTGCH	0.001	-9.019e+00	0.0006	152.0	13.49%	4750.9	10.02%
Stat3+il21(Stat)/CD4-Stat3-ChIP-Seq(GSE19198)/Homer	SVYTTCCNGGAARB	0.001	-8.568e+00	0.0009	98.0	8.70%	2842.1	5.99%
NF-E2(bZIP)/K562-NFE2-ChIP-Seq(GSE31477)/Homer	GATGACTCAGCA	0.001	-8.500e+00	0.0010	14.0	1.24%	186.2	0.39%
MafA(bZIP)/Islet-MafA-ChIP-Seq(GSE30298)/Homer	TGCTGACTCA	0.001	-8.410e+00	0.0011	111.0	9.85%	3318.3	7.00%
Sox3(HMG)/NPC-Sox3-ChIP-Seq(GSE33059)/Homer	CCWTTGTY	0.001	-8.018e+00	0.0016	209.0	18.54%	7013.9	14.79%
MyoD(bHLH)/Myotube-MyoD-ChIP-Seq(GSE21614)/Homer	RRCAGCTGYTSY	0.001	-7.988e+00	0.0016	111.0	9.85%	3357.1	7.08%
ELF1(ETS)/Jurkat-ELF1-ChIP-Seq(SRA014231)/Homer	AVCCGGAAGT	0.001	-7.924e+00	0.0017	63.0	5.59%	1682.9	3.55%
Tbx20(T-box)/Heart-Tbx20-ChIP-Seq(GSE29636)/Homer	GGTGYTGACAGS	0.001	-7.758e+00	0.0020	39.0	3.46%	910.2	1.92%
FoxL2(Forkhead)/Ovary-FoxL2-ChIP-Seq(GSE60858)/Homer	WWTRTAAACAVG	0.001	-7.725e+00	0.0020	111.0	9.85%	3382.4	7.13%
Bach2(bZIP)/OCILy7-Bach2-ChIP-Seq(GSE44420)/Homer	TGCTGAGTCA	0.001	-7.509e+00	0.0025	32.0	2.84%	706.4	1.49%
E2A(bHLH)/proBcell-E2A-ChIP-Seq(GSE21978)/Homer	DNRCAGCTGY	0.001	-7.366e+00	0.0028	188.0	16.68%	6296.7	13.28%
ZFX(Zf)/mES-Zfx-ChIP-Seq(GSE11431)/Homer	AGGCCTRG	0.001	-7.288e+00	0.0030	173.0	15.35%	5735.8	12.10%
Fox:Ebox(Forkhead,bHLH)/Panc1-Foxa2-ChIP-Seq(GSE47459)/Homer	NNNVCTGWGYAAACASN	0.001	-7.275e+00	0.0030	121.0	10.74%	3792.9	8.00%
NFE2L2(bZIP)/HepG2-NFE2L2-ChIP-Seq(Encode)/Homer	AWWWTGCTGAGTCAT	0.001	-7.216e+00	0.0032	13.0	1.15%	189.0	0.40%
Atf4(bZIP)/MEF-Atf4-ChIP-Seq(GSE35681)/Homer	MTGATGCAAT	0.001	-7.170e+00	0.0033	44.0	3.90%	1100.9	2.32%
p63(p53)/Keratinocyte-p63-ChIP-Seq(GSE17611)/Homer	NNDRCATGYCYNRRCATGYH	0.001	-7.021e+00	0.0038	43.0	3.82%	1076.9	2.27%
NPAS(bHLH)/Liver-NPAS-ChIP-Seq(GSE39860)/Homer	NVCACGTG	0.001	-6.974e+00	0.0040	162.0	14.37%	5358.4	11.30%
Srebp2(bHLH)/HepG2-Srebp2-ChIP-Seq(GSE31477)/Homer	CGGTCACSCCAC	0.01	-6.894e+00	0.0042	23.0	2.04%	464.3	0.98%
Sox6(HMG)/Myotubes-Sox6-ChIP-Seq(GSE32627)/Homer	CCATTGTTNY	0.01	-6.681e+00	0.0052	186.0	16.50%	6313.6	13.32%
ZNF711(Zf)/SHSY5Y-ZNF711-ChIP-Seq(GSE20673)/Homer	AGGCCTAG	0.01	-6.653e+00	0.0053	214.0	18.99%	7399.5	15.61%
BMAL1(bHLH)/Liver-Bmal1-ChIP-Seq(GSE39860)/Homer	GNCACGTG	0.01	-6.587e+00	0.0056	183.0	16.24%	6211.9	13.10%
Elk4(ETS)/Hela-Elk4-ChIP-Seq(GSE31477)/Homer	NRYTTCCGGY	0.01	-6.529e+00	0.0059	62.0	5.50%	1747.9	3.69%
Nrf2(bZIP)/Lymphoblast-Nrf2-ChIP-Seq(GSE37589)/Homer	HTGCTGAGTCAT	0.01	-6.459e+00	0.0063	11.0	0.98%	156.6	0.33%
NF1(CTF)/LNCAP-NF1-ChIP-Seq(Unpublished)/Homer	CYTGGCABNSTGCCAR	0.01	-6.453e+00	0.0063	53.0	4.70%	1444.0	3.05%
MafK(bZIP)/C2C12-MafK-ChIP-Seq(GSE36030)/Homer	GCTGASTCAGCA	0.01	-6.396e+00	0.0066	33.0	2.93%	789.5	1.67%
MafB(bZIP)/BMM-Mafb-ChIP-Seq(GSE75722)/Homer	WNTGCTGASTCAGCANWTTY	0.01	-6.391e+00	0.0066	57.0	5.06%	1585.2	3.34%
Chop(bZIP)/MEF-Chop-ChIP-Seq(GSE35681)/Homer	ATTGCATCAT	0.01	-6.390e+00	0.0066	34.0	3.02%	821.4	1.73%
AP-2gamma(AP2)/MCF7-TFAP2C-ChIP-Seq(GSE21234)/Homer	SCCTSAGGSCAW	0.01	-6.212e+00	0.0077	126.0	11.18%	4097.9	8.64%
THRb(NR)/Liver-NR1A2-ChIP-Seq(GSE52613)/Homer	TRAGGTCA	0.01	-6.052e+00	0.0089	442.0	39.22%	16653.3	35.13%
Elk1(ETS)/Hela-Elk1-ChIP-Seq(GSE31477)/Homer	HACTTCCGGY	0.01	-6.032e+00	0.0090	62.0	5.50%	1786.4	3.77%
Bach1(bZIP)/K562-Bach1-ChIP-Seq(GSE31477)/Homer	AWWNTGCTGAGTCAT	0.01	-6.031e+00	0.0090	11.0	0.98%	165.5	0.35%
SPDEF(ETS)/VCaP-SPDEF-ChIP-Seq(SRA014231)/Homer	ASWTCCTGBT	0.01	-5.912e+00	0.0100	131.0	11.62%	4322.8	9.12%
ZNF467(Zf)/HEK293-ZNF467.GFP-ChIP-Seq(GSE58341)/Homer	TGGGGAAGGGCM	0.01	-5.898e+00	0.0101	97.0	8.61%	3057.6	6.45%
Sox10(HMG)/SciaticNerve-Sox3-ChIP-Seq(GSE35132)/Homer	CCWTTGTYYB	0.01	-5.843e+00	0.0105	187.0	16.59%	6475.4	13.66%
Sox15(HMG)/CPA-Sox15-ChIP-Seq(GSE62909)/Homer	RAACAATGGN	0.01	-5.727e+00	0.0117	126.0	11.18%	4157.9	8.77%
Sp2(Zf)/HEK293-Sp2.eGFP-ChIP-Seq(Encode)/Homer	YGGCCCCGCCCC	0.01	-5.599e+00	0.0132	147.0	13.04%	4971.2	10.49%
KLF14(Zf)/HEK293-KLF14.GFP-ChIP-Seq(GSE58341)/Homer	RGKGGGCGKGGC	0.01	-5.571e+00	0.0135	154.0	13.66%	5243.7	11.06%
PU.1-IRF(ETS:IRF)/Bcell-PU.1-ChIP-Seq(GSE21512)/Homer	MGGAAGTGAAAC	0.01	-5.568e+00	0.0135	168.0	14.91%	5782.9	12.20%
Pbx3(Homeobox)/GM12878-PBX3-ChIP-Seq(GSE32465)/Homer	SCTGTCAMTCAN	0.01	-5.553e+00	0.0135	34.0	3.02%	867.7	1.83%
AR-halfsite(NR)/LNCaP-AR-ChIP-Seq(GSE27824)/Homer	CCAGGAACAG	0.01	-5.511e+00	0.0140	431.0	38.24%	16320.2	34.42%
Srebp1a(bHLH)/HepG2-Srebp1a-ChIP-Seq(GSE31477)/Homer	RTCACSCCAY	0.01	-5.488e+00	0.0142	31.0	2.75%	773.0	1.63%
ETS(ETS)/Promoter/Homer	AACCGGAAGT	0.01	-5.451e+00	0.0146	39.0	3.46%	1039.5	2.19%
Zfp281(Zf)/ES-Zfp281-ChIP-Seq(GSE81042)/Homer	CCCCTCCCCCAC	0.01	-5.413e+00	0.0151	22.0	1.95%	493.8	1.04%
CTCF-SatelliteElement(Zf?)/CD4+-CTCF-ChIP-Seq(Barski_et_al.)/Homer	TGCAGTTCCMVNWRTGGCCA	0.01	-5.335e+00	0.0162	5.0	0.44%	45.8	0.10%
CEBP(bZIP)/ThioMac-CEBPb-ChIP-Seq(GSE21512)/Homer	ATTGCGCAAC	0.01	-5.272e+00	0.0171	79.0	7.01%	2464.9	5.20%
NFIL3(bZIP)/HepG2-NFIL3-ChIP-Seq(Encode)/Homer	VTTACGTAAYNNNNN	0.01	-5.215e+00	0.0180	77.0	6.83%	2397.9	5.06%
Atf1(bZIP)/K562-ATF1-ChIP-Seq(GSE31477)/Homer	GATGACGTCA	0.01	-5.205e+00	0.0180	79.0	7.01%	2471.9	5.21%
Smad3(MAD)/NPC-Smad3-ChIP-Seq(GSE36673)/Homer	TWGTCTGV	0.01	-5.128e+00	0.0193	343.0	30.43%	12813.9	27.03%
FOXM1(Forkhead)/MCF7-FOXM1-ChIP-Seq(GSE72977)/Homer	TRTTTACTTW	0.01	-5.079e+00	0.0201	119.0	10.56%	3977.7	8.39%
ETS:E-box(ETS,bHLH)/HPC7-Scl-ChIP-Seq(GSE22178)/Homer	AGGAARCAGCTG	0.01	-5.065e+00	0.0203	17.0	1.51%	357.6	0.75%
Duxbl(Homeobox)/NIH3T3-Duxbl.HA-ChIP-Seq(GSE119782)/Homer	TAAYCYAATCAA	0.01	-5.014e+00	0.0212	14.0	1.24%	273.0	0.58%
MNT(bHLH)/HepG2-MNT-ChIP-Seq(Encode)/Homer	DGCACACGTG	0.01	-4.984e+00	0.0217	99.0	8.78%	3236.1	6.83%
Pknox1(Homeobox)/ES-Prep1-ChIP-Seq(GSE63282)/Homer	SCTGTCAVTCAV	0.01	-4.969e+00	0.0218	32.0	2.84%	836.1	1.76%
PBX2(Homeobox)/K562-PBX2-ChIP-Seq(Encode)/Homer	RTGATTKATRGN	0.01	-4.889e+00	0.0235	109.0	9.67%	3624.5	7.65%
RORgt(NR)/EL4-RORgt.Flag-ChIP-Seq(GSE56019)/Homer	AAYTAGGTCA	0.01	-4.752e+00	0.0266	20.0	1.77%	461.4	0.97%
RORgt(NR)/EL4-RORgt.Flag-ChIP-Seq(GSE56019)/Homer	AAYTAGGTCA	0.01	-4.752e+00	0.0266	20.0	1.77%	461.4	0.97%
ZNF675(Zf)/HEK293-ZNF675.GFP-ChIP-Seq(GSE58341)/Homer	ARGAGGMCAAAATGW	0.01	-4.660e+00	0.0289	23.0	2.04%	560.2	1.18%

## Sheet: Motif discovery_C1
Motif Name	Consensus	P-value	Log P-value	q-value (Benjamini)	# of Target Sequences with Motif(of 1180)	% of Target Sequences with Motif	# of Background Sequences with Motif(of 46571)	% of Background Sequences with Motif
Gata6(Zf)/HUG1N-GATA6-ChIP-Seq(GSE51936)/Homer	YCTTATCTBN	1E-612	-1.410e+03	0.0000	920.0	77.97%	5313.8	11.41%
Gata2(Zf)/K562-GATA2-ChIP-Seq(GSE18829)/Homer	BBCTTATCTS	1E-603	-1.390e+03	0.0000	827.0	70.08%	3786.0	8.13%
Gata4(Zf)/Heart-Gata4-ChIP-Seq(GSE35151)/Homer	NBWGATAAGR	1E-603	-1.389e+03	0.0000	942.0	79.83%	5900.2	12.66%
Gata1(Zf)/K562-GATA1-ChIP-Seq(GSE18829)/Homer	SAGATAAGRV	1E-595	-1.372e+03	0.0000	792.0	67.12%	3343.6	7.18%
GATA3(Zf)/iTreg-Gata3-ChIP-Seq(GSE20898)/Homer	AGATAASR	1E-542	-1.249e+03	0.0000	1027.0	87.03%	9186.5	19.72%
GATA:SCL(Zf,bHLH)/Ter119-SCL-ChIP-Seq(GSE18720)/Homer	CRGCTGBNGNSNNSAGATAA	1e-295	-6.795e+02	0.0000	303.0	25.68%	564.3	1.21%
RUNX(Runt)/HPC7-Runx1-ChIP-Seq(GSE22178)/Homer	SAAACCACAG	1e-43	-9.917e+01	0.0000	206.0	17.46%	2745.8	5.89%
RUNX1(Runt)/Jurkat-RUNX1-ChIP-Seq(GSE29180)/Homer	AAACCACARM	1e-40	-9.297e+01	0.0000	262.0	22.20%	4264.7	9.15%
RUNX-AML(Runt)/CD4+-PolII-ChIP-Seq(Barski_et_al.)/Homer	GCTGTGGTTW	1e-36	-8.422e+01	0.0000	204.0	17.29%	3001.5	6.44%
RUNX2(Runt)/PCa-RUNX2-ChIP-Seq(GSE33889)/Homer	NWAACCACADNN	1e-35	-8.080e+01	0.0000	220.0	18.64%	3479.7	7.47%
TCF4(bHLH)/SHSY5Y-TCF4-ChIP-Seq(GSE96915)/Homer	SMCATCTGKH	1e-33	-7.635e+01	0.0000	358.0	30.34%	7527.4	16.16%
SCL(bHLH)/HPC7-Scl-ChIP-Seq(GSE13511)/Homer	AVCAGCTG	1e-29	-6.896e+01	0.0000	759.0	64.32%	22220.6	47.70%
Elf4(ETS)/BMDM-Elf4-ChIP-Seq(GSE88699)/Homer	ACTTCCKGKT	1e-27	-6.374e+01	0.0000	238.0	20.17%	4435.0	9.52%
NeuroG2(bHLH)/Fibroblast-NeuroG2-ChIP-Seq(GSE75910)/Homer	ACCATCTGTT	1e-25	-5.857e+01	0.0000	341.0	28.90%	7717.1	16.56%
Atoh1(bHLH)/Cerebellum-Atoh1-ChIP-Seq(GSE22111)/Homer	VNRVCAGCTGGY	1e-23	-5.311e+01	0.0000	246.0	20.85%	5032.7	10.80%
SpiB(ETS)/OCILY3-SPIB-ChIP-Seq(GSE56857)/Homer	AAAGRGGAAGTG	1e-22	-5.221e+01	0.0000	93.0	7.88%	1091.7	2.34%
ELF5(ETS)/T47D-ELF5-ChIP-Seq(GSE30407)/Homer	ACVAGGAAGT	1e-20	-4.793e+01	0.0000	179.0	15.17%	3304.1	7.09%
NeuroD1(bHLH)/Islet-NeuroD1-ChIP-Seq(GSE30298)/Homer	GCCATCTGTT	1e-20	-4.782e+01	0.0000	197.0	16.69%	3809.1	8.18%
PU.1(ETS)/ThioMac-PU.1-ChIP-Seq(GSE21512)/Homer	AGAGGAAGTG	1e-20	-4.775e+01	0.0000	133.0	11.27%	2102.5	4.51%
MYB(HTH)/ERMYB-Myb-ChIPSeq(GSE22095)/Homer	GGCVGTTR	1e-20	-4.711e+01	0.0000	317.0	26.86%	7481.3	16.06%
CRX(Homeobox)/Retina-Crx-ChIP-Seq(GSE20012)/Homer	GCTAATCC	1e-19	-4.561e+01	0.0000	549.0	46.53%	15611.0	33.51%
Olig2(bHLH)/Neuron-Olig2-ChIP-Seq(GSE30882)/Homer	RCCATMTGTT	1e-19	-4.430e+01	0.0000	377.0	31.95%	9608.6	20.62%
Tcf21(bHLH)/ArterySmoothMuscle-Tcf21-ChIP-Seq(GSE61369)/Homer	NAACAGCTGG	1e-18	-4.301e+01	0.0000	206.0	17.46%	4244.2	9.11%
Ap4(bHLH)/AML-Tfap4-ChIP-Seq(GSE45738)/Homer	NAHCAGCTGD	1e-18	-4.273e+01	0.0000	249.0	21.10%	5547.0	11.91%
Tcf12(bHLH)/GM12878-Tcf12-ChIP-Seq(GSE32465)/Homer	VCAGCTGYTG	1e-17	-4.069e+01	0.0000	200.0	16.95%	4159.6	8.93%
ETV1(ETS)/GIST48-ETV1-ChIP-Seq(GSE22441)/Homer	AACCGGAAGT	1e-17	-3.954e+01	0.0000	253.0	21.44%	5818.2	12.49%
BMYB(HTH)/Hela-BMYB-ChIP-Seq(GSE27030)/Homer	NHAACBGYYV	1e-16	-3.912e+01	0.0000	276.0	23.39%	6566.8	14.10%
Ascl1(bHLH)/NeuralTubes-Ascl1-ChIP-Seq(GSE55840)/Homer	NNVVCAGCTGBN	1e-15	-3.584e+01	0.0000	294.0	24.92%	7324.1	15.72%
AMYB(HTH)/Testes-AMYB-ChIP-Seq(GSE44588)/Homer	TGGCAGTTGG	1e-15	-3.516e+01	0.0000	270.0	22.88%	6581.0	14.13%
STAT5(Stat)/mCD4+-Stat5-ChIP-Seq(GSE12346)/Homer	RTTTCTNAGAAA	1e-14	-3.283e+01	0.0000	90.0	7.63%	1411.6	3.03%
GATA3(Zf),DR4/iTreg-Gata3-ChIP-Seq(GSE20898)/Homer	AGATGKDGAGATAAG	1e-13	-3.179e+01	0.0000	53.0	4.49%	597.2	1.28%
EHF(ETS)/LoVo-EHF-ChIP-Seq(GSE49402)/Homer	AVCAGGAAGT	1e-13	-3.098e+01	0.0000	244.0	20.68%	5972.6	12.82%
Fra1(bZIP)/BT549-Fra1-ChIP-Seq(GSE46166)/Homer	NNATGASTCATH	1e-12	-2.989e+01	0.0000	115.0	9.75%	2145.7	4.61%
Fosl2(bZIP)/3T3L1-Fosl2-ChIP-Seq(GSE56872)/Homer	NATGASTCABNN	1e-12	-2.935e+01	0.0000	78.0	6.61%	1204.6	2.59%
Ptf1a(bHLH)/Panc1-Ptf1a-ChIP-Seq(GSE47459)/Homer	ACAGCTGTTN	1e-12	-2.890e+01	0.0000	467.0	39.58%	13832.9	29.69%
MyoD(bHLH)/Myotube-MyoD-ChIP-Seq(GSE21614)/Homer	RRCAGCTGYTSY	1e-12	-2.856e+01	0.0000	149.0	12.63%	3158.1	6.78%
GABPA(ETS)/Jurkat-GABPa-ChIP-Seq(GSE17954)/Homer	RACCGGAAGT	1e-11	-2.756e+01	0.0000	160.0	13.56%	3528.6	7.57%
Eomes(T-box)/H9-Eomes-ChIP-Seq(GSE26097)/Homer	ATTAACACCT	1e-11	-2.713e+01	0.0000	395.0	33.47%	11374.6	24.41%
Jun-AP1(bZIP)/K562-cJun-ChIP-Seq(GSE31477)/Homer	GATGASTCATCN	1e-11	-2.662e+01	0.0000	60.0	5.08%	841.7	1.81%
Foxo1(Forkhead)/RAW-Foxo1-ChIP-Seq(Fan_et_al.)/Homer	CTGTTTAC	1e-11	-2.620e+01	0.0000	330.0	27.97%	9160.3	19.66%
Sox10(HMG)/SciaticNerve-Sox3-ChIP-Seq(GSE35132)/Homer	CCWTTGTYYB	1e-11	-2.614e+01	0.0000	274.0	23.22%	7253.5	15.57%
ELF3(ETS)/PDAC-ELF3-ChIP-Seq(GSE64557)/Homer	ANCAGGAAGT	1e-11	-2.601e+01	0.0000	154.0	13.05%	3419.4	7.34%
ZBTB18(Zf)/HEK293-ZBTB18.GFP-ChIP-Seq(GSE58341)/Homer	AACATCTGGA	1e-11	-2.596e+01	0.0000	120.0	10.17%	2425.7	5.21%
GATA3(Zf),DR8/iTreg-Gata3-ChIP-Seq(GSE20898)/Homer	AGATSTNDNNDSAGATAASN	1e-10	-2.523e+01	0.0000	39.0	3.31%	418.8	0.90%
Atf3(bZIP)/GBM-ATF3-ChIP-Seq(GSE33912)/Homer	DATGASTCATHN	1e-10	-2.459e+01	0.0000	128.0	10.85%	2711.0	5.82%
Foxo3(Forkhead)/U2OS-Foxo3-ChIP-Seq(E-MTAB-2701)/Homer	DGTAAACA	1e-10	-2.442e+01	0.0000	151.0	12.80%	3403.4	7.31%
STAT1(Stat)/HelaS3-STAT1-ChIP-Seq(GSE12782)/Homer	NATTTCCNGGAAAT	1e-10	-2.392e+01	0.0000	72.0	6.10%	1196.8	2.57%
Fra2(bZIP)/Striatum-Fra2-ChIP-Seq(GSE43429)/Homer	GGATGACTCATC	1e-09	-2.265e+01	0.0000	95.0	8.05%	1847.2	3.96%
ETS1(ETS)/Jurkat-ETS1-ChIP-Seq(GSE17954)/Homer	ACAGGAAGTG	1e-09	-2.240e+01	0.0000	181.0	15.34%	4442.7	9.54%
Myf5(bHLH)/GM-Myf5-ChIP-Seq(GSE24852)/Homer	BAACAGCTGT	1e-09	-2.154e+01	0.0000	133.0	11.27%	2997.2	6.43%
ERG(ETS)/VCaP-ERG-ChIP-Seq(GSE14097)/Homer	ACAGGAAGTG	1e-09	-2.140e+01	0.0000	264.0	22.37%	7249.4	15.56%
GATA(Zf),IR4/iTreg-Gata3-ChIP-Seq(GSE20898)/Homer	NAGATWNBNATCTNN	1e-09	-2.127e+01	0.0000	37.0	3.14%	439.2	0.94%
BATF(bZIP)/Th17-BATF-ChIP-Seq(GSE39756)/Homer	DATGASTCAT	1e-09	-2.093e+01	0.0000	122.0	10.34%	2696.6	5.79%
Sox4(HMG)/proB-Sox4-ChIP-Seq(GSE50066)/Homer	YCTTTGTTCC	1e-08	-2.054e+01	0.0000	152.0	12.88%	3633.0	7.80%
ZFX(Zf)/mES-Zfx-ChIP-Seq(GSE11431)/Homer	AGGCCTRG	1e-08	-2.021e+01	0.0000	216.0	18.31%	5719.4	12.28%
Fli1(ETS)/CD8-FLI-ChIP-Seq(GSE20898)/Homer	NRYTTCCGGH	1e-08	-2.020e+01	0.0000	175.0	14.83%	4380.5	9.40%
Sox3(HMG)/NPC-Sox3-ChIP-Seq(GSE33059)/Homer	CCWTTGTY	1e-08	-2.011e+01	0.0000	281.0	23.81%	7932.4	17.03%
FOXK1(Forkhead)/HEK293-FOXK1-ChIP-Seq(GSE51673)/Homer	NVWTGTTTAC	1e-08	-1.957e+01	0.0000	188.0	15.93%	4840.4	10.39%
JunB(bZIP)/DendriticCells-Junb-ChIP-Seq(GSE36099)/Homer	RATGASTCAT	1e-08	-1.945e+01	0.0000	104.0	8.81%	2231.7	4.79%
Sox15(HMG)/CPA-Sox15-ChIP-Seq(GSE62909)/Homer	RAACAATGGN	1e-08	-1.942e+01	0.0000	191.0	16.19%	4948.1	10.62%
STAT4(Stat)/CD4-Stat4-ChIP-Seq(GSE22104)/Homer	NYTTCCWGGAAR	1e-08	-1.918e+01	0.0000	170.0	14.41%	4282.8	9.19%
Foxa3(Forkhead)/Liver-Foxa3-ChIP-Seq(GSE77670)/Homer	BSNTGTTTACWYWGN	1e-07	-1.819e+01	0.0000	70.0	5.93%	1319.1	2.83%
AP-1(bZIP)/ThioMac-PU.1-ChIP-Seq(GSE21512)/Homer	VTGACTCATC	1e-07	-1.777e+01	0.0000	133.0	11.27%	3192.9	6.85%
Sox2(HMG)/mES-Sox2-ChIP-Seq(GSE11431)/Homer	BCCATTGTTC	1e-07	-1.705e+01	0.0000	147.0	12.46%	3676.2	7.89%
MyoG(bHLH)/C2C12-MyoG-ChIP-Seq(GSE36024)/Homer	AACAGCTG	1e-07	-1.702e+01	0.0000	177.0	15.00%	4650.8	9.98%
Sox17(HMG)/Endoderm-Sox17-ChIP-Seq(GSE61475)/Homer	CCATTGTTYB	1e-07	-1.695e+01	0.0000	127.0	10.76%	3051.8	6.55%
Otx2(Homeobox)/EpiLC-Otx2-ChIP-Seq(GSE56098)/Homer	NYTAATCCYB	1e-07	-1.662e+01	0.0000	176.0	14.92%	4645.3	9.97%
Ets1-distal(ETS)/CD4+-PolII-ChIP-Seq(Barski_et_al.)/Homer	MACAGGAAGT	1e-07	-1.632e+01	0.0000	67.0	5.68%	1303.2	2.80%
Etv2(ETS)/ES-ER71-ChIP-Seq(GSE59402)/Homer(0.967)	NNAYTTCCTGHN	1e-07	-1.615e+01	0.0000	156.0	13.22%	4023.6	8.64%
Smad3(MAD)/NPC-Smad3-ChIP-Seq(GSE36673)/Homer	TWGTCTGV	1e-06	-1.543e+01	0.0000	440.0	37.29%	14133.7	30.34%
HEB(bHLH)/mES-Heb-ChIP-Seq(GSE53233)/Homer	VCAGCTGBNN	1e-06	-1.541e+01	0.0000	323.0	27.37%	9841.6	21.12%
ETS:E-box(ETS,bHLH)/HPC7-Scl-ChIP-Seq(GSE22178)/Homer	AGGAARCAGCTG	1e-06	-1.489e+01	0.0000	29.0	2.46%	382.5	0.82%
FOXP1(Forkhead)/H9-FOXP1-ChIP-Seq(GSE31006)/Homer	NYYTGTTTACHN	1e-06	-1.457e+01	0.0000	86.0	7.29%	1923.9	4.13%
ETV4(ETS)/HepG2-ETV4-ChIP-Seq(ENCODE)/Homer	ACCGGAAGTG	1e-06	-1.456e+01	0.0000	162.0	13.73%	4330.2	9.29%
GATA(Zf),IR3/iTreg-Gata3-ChIP-Seq(GSE20898)/Homer	NNNNNBAGATAWYATCTVHN	1e-06	-1.402e+01	0.0000	52.0	4.41%	975.1	2.09%
Fox:Ebox(Forkhead,bHLH)/Panc1-Foxa2-ChIP-Seq(GSE47459)/Homer	NNNVCTGWGYAAACASN	1e-05	-1.380e+01	0.0000	158.0	13.39%	4253.3	9.13%
Bach2(bZIP)/OCILy7-Bach2-ChIP-Seq(GSE44420)/Homer	TGCTGAGTCA	1e-05	-1.349e+01	0.0000	42.0	3.56%	728.6	1.56%
Foxa2(Forkhead)/Liver-Foxa2-ChIP-Seq(GSE25694)/Homer	CYTGTTTACWYW	1e-05	-1.276e+01	0.0000	134.0	11.36%	3538.2	7.59%
Tgif1(Homeobox)/mES-Tgif1-ChIP-Seq(GSE55404)/Homer	YTGWCADY	1e-05	-1.270e+01	0.0000	457.0	38.73%	15111.4	32.44%
ZNF711(Zf)/SHSY5Y-ZNF711-ChIP-Seq(GSE20673)/Homer	AGGCCTAG	1e-05	-1.261e+01	0.0000	263.0	22.29%	7984.4	17.14%
Tgif2(Homeobox)/mES-Tgif2-ChIP-Seq(GSE55404)/Homer	TGTCANYT	1e-05	-1.250e+01	0.0000	483.0	40.93%	16124.5	34.61%
Stat3+il21(Stat)/CD4-Stat3-ChIP-Seq(GSE19198)/Homer	SVYTTCCNGGAARB	1e-05	-1.240e+01	0.0000	114.0	9.66%	2914.6	6.26%
FOXA1(Forkhead)/LNCAP-FOXA1-ChIP-Seq(GSE27824)/Homer	WAAGTAAACA	1e-05	-1.170e+01	0.0000	197.0	16.69%	5754.6	12.35%
MafA(bZIP)/Islet-MafA-ChIP-Seq(GSE30298)/Homer	TGCTGACTCA	1e-05	-1.154e+01	0.0000	126.0	10.68%	3364.7	7.22%
FOXK2(Forkhead)/U2OS-FOXK2-ChIP-Seq(E-MTAB-2204)/Homer	SCHTGTTTACAT	0.0001	-1.120e+01	0.0001	111.0	9.41%	2898.7	6.22%
Foxf1(Forkhead)/Lung-Foxf1-ChIP-Seq(GSE77951)/Homer	WWATRTAAACAN	0.0001	-1.094e+01	0.0001	158.0	13.39%	4483.7	9.62%
FoxL2(Forkhead)/Ovary-FoxL2-ChIP-Seq(GSE60858)/Homer	WWTRTAAACAVG	0.0001	-1.053e+01	0.0001	145.0	12.29%	4078.4	8.75%
SPDEF(ETS)/VCaP-SPDEF-ChIP-Seq(SRA014231)/Homer	ASWTCCTGBT	0.0001	-1.035e+01	0.0002	155.0	13.14%	4433.8	9.52%
ETS:RUNX(ETS,Runt)/Jurkat-RUNX1-ChIP-Seq(GSE17954)/Homer	RCAGGATGTGGT	0.0001	-9.875e+00	0.0002	23.0	1.95%	351.4	0.75%
TEAD4(TEA)/Tropoblast-Tead4-ChIP-Seq(GSE37350)/Homer	CCWGGAATGY	0.0001	-9.821e+00	0.0002	136.0	11.53%	3834.1	8.23%
Sox6(HMG)/Myotubes-Sox6-ChIP-Seq(GSE32627)/Homer	CCATTGTTNY	0.0001	-9.626e+00	0.0003	225.0	19.07%	6956.9	14.93%
TEAD(TEA)/Fibroblast-PU.1-ChIP-Seq(Unpublished)/Homer	YCWGGAATGY	0.0001	-9.422e+00	0.0004	117.0	9.92%	3229.6	6.93%
NF-E2(bZIP)/K562-NFE2-ChIP-Seq(GSE31477)/Homer	GATGACTCAGCA	0.001	-9.201e+00	0.0004	16.0	1.36%	205.5	0.44%
FOXA1(Forkhead)/MCF7-FOXA1-ChIP-Seq(GSE26831)/Homer	WAAGTAAACA	0.001	-8.651e+00	0.0008	158.0	13.39%	4699.4	10.09%
WT1(Zf)/Kidney-WT1-ChIP-Seq(GSE90016)/Homer	MCTCCCMCRCAB	0.001	-8.472e+00	0.0009	74.0	6.27%	1892.0	4.06%
TEAD3(TEA)/HepG2-TEAD3-ChIP-Seq(Encode)/Homer	TRCATTCCAG	0.001	-8.312e+00	0.0011	172.0	14.58%	5225.3	11.22%
STAT6(Stat)/Macrophage-Stat6-ChIP-Seq(GSE38377)/Homer	TTCCKNAGAA	0.001	-7.819e+00	0.0017	91.0	7.71%	2494.0	5.35%
Pdx1(Homeobox)/Islet-Pdx1-ChIP-Seq(SRA008281)/Homer	YCATYAATCA	0.001	-7.782e+00	0.0018	157.0	13.31%	4757.0	10.21%
Tbx20(T-box)/Heart-Tbx20-ChIP-Seq(GSE29636)/Homer	GGTGYTGACAGS	0.001	-7.710e+00	0.0019	39.0	3.31%	856.1	1.84%
ETS(ETS)/Promoter/Homer	AACCGGAAGT	0.001	-7.437e+00	0.0024	43.0	3.64%	988.4	2.12%
E2A(bHLH)/proBcell-E2A-ChIP-Seq(GSE21978)/Homer	DNRCAGCTGY	0.001	-7.301e+00	0.0028	241.0	20.42%	7831.7	16.81%
ELF1(ETS)/Jurkat-ELF1-ChIP-Seq(SRA014231)/Homer	AVCCGGAAGT	0.001	-7.257e+00	0.0029	62.0	5.25%	1589.3	3.41%
Smad2(MAD)/ES-SMAD2-ChIP-Seq(GSE29422)/Homer	CTGTCTGG	0.001	-7.009e+00	0.0036	216.0	18.31%	6961.2	14.94%
GSC(Homeobox)/FrogEmbryos-GSC-ChIP-Seq(DRA000576)/Homer	RGGATTAR	0.001	-7.004e+00	0.0036	285.0	24.15%	9496.2	20.38%
Oct4:Sox17(POU,Homeobox,HMG)/F9-Sox17-ChIP-Seq(GSE44553)/Homer	CCATTGTATGCAAAT	0.01	-6.806e+00	0.0044	26.0	2.20%	521.3	1.12%
EWS:ERG-fusion(ETS)/CADO_ES1-EWS:ERG-ChIP-Seq(SRA014231)/Homer	ATTTCCTGTN	0.01	-6.804e+00	0.0044	113.0	9.58%	3328.7	7.14%
LEF1(HMG)/H1-LEF1-ChIP-Seq(GSE64758)/Homer	CCTTTGATST	0.01	-6.645e+00	0.0050	106.0	8.98%	3103.1	6.66%
Meis1(Homeobox)/MastCells-Meis1-ChIP-Seq(GSE48085)/Homer	VGCTGWCAVB	0.01	-6.425e+00	0.0062	244.0	20.68%	8071.3	17.32%
Hand2(bHLH)/Mesoderm-Hand2-ChIP-Seq(GSE61475)/Homer	TGACANARRCCAGRC	0.01	-6.302e+00	0.0070	79.0	6.69%	2218.9	4.76%
TEAD1(TEAD)/HepG2-TEAD1-ChIP-Seq(Encode)/Homer	CYRCATTCCA	0.01	-6.209e+00	0.0076	145.0	12.29%	4514.9	9.69%
GRHL2(CP2)/HBE-GRHL2-ChIP-Seq(GSE46194)/Homer	AAACYKGTTWDACMRGTTTB	0.01	-6.027e+00	0.0090	62.0	5.25%	1676.8	3.60%
Smad4(MAD)/ESC-SMAD4-ChIP-Seq(GSE29422)/Homer	VBSYGTCTGG	0.01	-5.972e+00	0.0094	213.0	18.05%	7002.9	15.03%
p73(p53)/Trachea-p73-ChIP-Seq(PRJNA310161)/Homer	NRRRCAWGTCCDGRCATGYY	0.01	-5.904e+00	0.0100	12.0	1.02%	181.5	0.39%
ZNF467(Zf)/HEK293-ZNF467.GFP-ChIP-Seq(GSE58341)/Homer	TGGGGAAGGGCM	0.01	-5.708e+00	0.0121	104.0	8.81%	3131.0	6.72%
Elk4(ETS)/Hela-Elk4-ChIP-Seq(GSE31477)/Homer	NRYTTCCGGY	0.01	-5.693e+00	0.0121	59.0	5.00%	1603.9	3.44%
Maz(Zf)/HepG2-Maz-ChIP-Seq(GSE31477)/Homer	GGGGGGGG	0.01	-5.483e+00	0.0148	118.0	10.00%	3646.1	7.83%
FOXM1(Forkhead)/MCF7-FOXM1-ChIP-Seq(GSE72977)/Homer	TRTTTACTTW	0.01	-5.400e+00	0.0160	151.0	12.80%	4833.6	10.38%
Tcfcp2l1(CP2)/mES-Tcfcp2l1-ChIP-Seq(GSE11431)/Homer	NRAACCRGTTYRAACCRGYT	0.01	-5.353e+00	0.0166	23.0	1.95%	494.6	1.06%
ZNF7(Zf)/HepG2-ZNF7.Flag-ChIP-Seq(Encode)/Homer	CTGCCWVCTTTTRTA	0.01	-5.241e+00	0.0184	80.0	6.78%	2349.8	5.04%
Tbr1(T-box)/Cortex-Tbr1-ChIP-Seq(GSE71384)/Homer	AAGGTGTKAA	0.01	-5.228e+00	0.0185	208.0	17.63%	6936.4	14.89%
ZNF382(Zf)/HEK293-ZNF382.GFP-ChIP-Seq(GSE58341)/Homer	GNCTGTASTRNTGBCTCHTT	0.01	-5.194e+00	0.0190	9.0	0.76%	126.3	0.27%
CTCF-SatelliteElement(Zf?)/CD4+-CTCF-ChIP-Seq(Barski_et_al.)/Homer	TGCAGTTCCMVNWRTGGCCA	0.01	-4.996e+00	0.0230	4.0	0.34%	2023-07-29	0.06%
Stat3(Stat)/mES-Stat3-ChIP-Seq(GSE11431)/Homer	CTTCCGGGAA	0.01	-4.834e+00	0.0268	66.0	5.59%	1910.0	4.10%
Elk1(ETS)/Hela-Elk1-ChIP-Seq(GSE31477)/Homer	HACTTCCGGY	0.01	-4.796e+00	0.0276	58.0	4.92%	1643.3	3.53%
CEBP(bZIP)/ThioMac-CEBPb-ChIP-Seq(GSE21512)/Homer	ATTGCGCAAC	0.01	-4.784e+00	0.0277	102.0	8.64%	3165.3	6.79%
CEBP:AP1(bZIP)/ThioMac-CEBPb-ChIP-Seq(GSE21512)/Homer	DRTGTTGCAA	0.01	-4.727e+00	0.0291	111.0	9.41%	3491.4	7.49%
Zic3(Zf)/mES-Zic3-ChIP-Seq(GSE37889)/Homer	GGCCYCCTGCTGDGH	0.01	-4.699e+00	0.0297	74.0	6.27%	2197.9	4.72%
EWS:FLI1-fusion(ETS)/SK_N_MC-EWS:FLI1-ChIP-Seq(SRA014231)/Homer	VACAGGAAAT	0.01	-4.691e+00	0.0297	78.0	6.61%	2337.0	5.02%
RORg(NR)/Liver-Rorc-ChIP-Seq(GSE101115)/Homer	WAABTAGGTCAV	0.01	-4.684e+00	0.0297	16.0	1.36%	321.7	0.69%

## Sheet: Motif discovery_C2
Motif Name	Consensus	P-value	Log P-value	q-value (Benjamini)	# of Target Sequences with Motif(of 384)	% of Target Sequences with Motif	# of Background Sequences with Motif(of 47950)	% of Background Sequences with Motif
Gata6(Zf)/HUG1N-GATA6-ChIP-Seq(GSE51936)/Homer	YCTTATCTBN	1e-171	-3.953e+02	0.0000	281.0	73.18%	5614.9	11.71%
Gata4(Zf)/Heart-Gata4-ChIP-Seq(GSE35151)/Homer	NBWGATAAGR	1e-166	-3.834e+02	0.0000	287.0	74.74%	6271.5	13.08%
Gata2(Zf)/K562-GATA2-ChIP-Seq(GSE18829)/Homer	BBCTTATCTS	1e-163	-3.772e+02	0.0000	246.0	64.06%	3968.1	8.28%
Gata1(Zf)/K562-GATA1-ChIP-Seq(GSE18829)/Homer	SAGATAAGRV	1e-163	-3.762e+02	0.0000	237.0	61.72%	3544.5	7.39%
GATA3(Zf)/iTreg-Gata3-ChIP-Seq(GSE20898)/Homer	AGATAASR	1e-155	-3.571e+02	0.0000	320.0	83.33%	9654.5	20.14%
GATA:SCL(Zf,bHLH)/Ter119-SCL-ChIP-Seq(GSE18720)/Homer	CRGCTGBNGNSNNSAGATAA	1e-44	-1.033e+02	0.0000	59.0	15.36%	572.5	1.19%
SpiB(ETS)/OCILY3-SPIB-ChIP-Seq(GSE56857)/Homer	AAAGRGGAAGTG	1e-20	-4.801e+01	0.0000	50.0	13.02%	1170.1	2.44%
ETV1(ETS)/GIST48-ETV1-ChIP-Seq(GSE22441)/Homer	AACCGGAAGT	1e-17	-3.978e+01	0.0000	111.0	28.91%	5933.1	12.37%
PU.1(ETS)/ThioMac-PU.1-ChIP-Seq(GSE21512)/Homer	AGAGGAAGTG	1e-16	-3.883e+01	0.0000	63.0	16.41%	2277.0	4.75%
ETS1(ETS)/Jurkat-ETS1-ChIP-Seq(GSE17954)/Homer	ACAGGAAGTG	1e-15	-3.679e+01	0.0000	91.0	23.70%	4483.6	9.35%
Elf4(ETS)/BMDM-Elf4-ChIP-Seq(GSE88699)/Homer	ACTTCCKGKT	1e-15	-3.458e+01	0.0000	90.0	23.44%	4566.2	9.52%
GATA3(Zf),DR8/iTreg-Gata3-ChIP-Seq(GSE20898)/Homer	AGATSTNDNNDSAGATAASN	1e-14	-3.359e+01	0.0000	27.0	7.03%	460.3	0.96%
GATA3(Zf),DR4/iTreg-Gata3-ChIP-Seq(GSE20898)/Homer	AGATGKDGAGATAAG	1e-14	-3.334e+01	0.0000	29.0	7.55%	549.8	1.15%
ETS(ETS)/Promoter/Homer	AACCGGAAGT	1e-14	-3.258e+01	0.0000	40.0	10.42%	1120.8	2.34%
Ets1-distal(ETS)/CD4+-PolII-ChIP-Seq(Barski_et_al.)/Homer	MACAGGAAGT	1e-13	-3.201e+01	0.0000	42.0	10.94%	1255.8	2.62%
GABPA(ETS)/Jurkat-GABPa-ChIP-Seq(GSE17954)/Homer	RACCGGAAGT	1e-13	-3.130e+01	0.0000	76.0	19.79%	3675.7	7.67%
ELF1(ETS)/Jurkat-ELF1-ChIP-Seq(SRA014231)/Homer	AVCCGGAAGT	1e-13	-3.067e+01	0.0000	49.0	12.76%	1745.5	3.64%
Fli1(ETS)/CD8-FLI-ChIP-Seq(GSE20898)/Homer	NRYTTCCGGH	1e-12	-2.971e+01	0.0000	86.0	22.40%	4622.7	9.64%
RUNX1(Runt)/Jurkat-RUNX1-ChIP-Seq(GSE29180)/Homer	AAACCACARM	1e-12	-2.765e+01	0.0000	80.0	20.83%	4288.4	8.94%
ETV4(ETS)/HepG2-ETV4-ChIP-Seq(ENCODE)/Homer	ACCGGAAGTG	1e-11	-2.755e+01	0.0000	81.0	21.09%	4381.9	9.14%
EHF(ETS)/LoVo-EHF-ChIP-Seq(GSE49402)/Homer	AVCAGGAAGT	1e-11	-2.650e+01	0.0000	101.0	26.30%	6260.2	13.06%
RUNX-AML(Runt)/CD4+-PolII-ChIP-Seq(Barski_et_al.)/Homer	GCTGTGGTTW	1e-11	-2.555e+01	0.0000	61.0	15.89%	2908.5	6.07%
RUNX(Runt)/HPC7-Runx1-ChIP-Seq(GSE22178)/Homer	SAAACCACAG	1e-10	-2.524e+01	0.0000	59.0	15.36%	2775.8	5.79%
GATA(Zf),IR4/iTreg-Gata3-ChIP-Seq(GSE20898)/Homer	NAGATWNBNATCTNN	1e-10	-2.508e+01	0.0000	22.0	5.73%	428.1	0.89%
ELF5(ETS)/T47D-ELF5-ChIP-Seq(GSE30407)/Homer	ACVAGGAAGT	1e-10	-2.449e+01	0.0000	66.0	17.19%	3387.9	7.07%
RUNX2(Runt)/PCa-RUNX2-ChIP-Seq(GSE33889)/Homer	NWAACCACADNN	1e-10	-2.310e+01	0.0000	65.0	16.93%	3418.5	7.13%
ELF3(ETS)/PDAC-ELF3-ChIP-Seq(GSE64557)/Homer	ANCAGGAAGT	1e-09	-2.267e+01	0.0000	65.0	16.93%	3454.1	7.20%
Fosl2(bZIP)/3T3L1-Fosl2-ChIP-Seq(GSE56872)/Homer	NATGASTCABNN	1e-09	-2.082e+01	0.0000	35.0	9.11%	1310.4	2.73%
ERG(ETS)/VCaP-ERG-ChIP-Seq(GSE14097)/Homer	ACAGGAAGTG	1e-09	-2.080e+01	0.0000	104.0	27.08%	7214.4	15.05%
BATF(bZIP)/Th17-BATF-ChIP-Seq(GSE39756)/Homer	DATGASTCAT	1e-08	-2.018e+01	0.0000	55.0	14.32%	2840.7	5.92%
Etv2(ETS)/ES-ER71-ChIP-Seq(GSE59402)/Homer(0.967)	NNAYTTCCTGHN	1e-08	-1.973e+01	0.0000	69.0	17.97%	4067.8	8.48%
Fra2(bZIP)/Striatum-Fra2-ChIP-Seq(GSE43429)/Homer	GGATGACTCATC	1e-08	-1.955e+01	0.0000	43.0	11.20%	1951.1	4.07%
GATA(Zf),IR3/iTreg-Gata3-ChIP-Seq(GSE20898)/Homer	NNNNNBAGATAWYATCTVHN	1e-08	-1.923e+01	0.0000	30.0	7.81%	1062.0	2.22%
Atf3(bZIP)/GBM-ATF3-ChIP-Seq(GSE33912)/Homer	DATGASTCATHN	1e-07	-1.842e+01	0.0000	54.0	14.06%	2907.5	6.06%
Fra1(bZIP)/BT549-Fra1-ChIP-Seq(GSE46166)/Homer	NNATGASTCATH	1e-07	-1.840e+01	0.0000	47.0	12.24%	2341.6	4.88%
EWS:ERG-fusion(ETS)/CADO_ES1-EWS:ERG-ChIP-Seq(SRA014231)/Homer	ATTTCCTGTN	1e-07	-1.795e+01	0.0000	60.0	15.62%	3458.6	7.21%
JunB(bZIP)/DendriticCells-Junb-ChIP-Seq(GSE36099)/Homer	RATGASTCAT	1e-07	-1.754e+01	0.0000	47.0	12.24%	2409.2	5.02%
Jun-AP1(bZIP)/K562-cJun-ChIP-Seq(GSE31477)/Homer	GATGASTCATCN	1e-07	-1.692e+01	0.0000	26.0	6.77%	916.3	1.91%
Elk1(ETS)/Hela-Elk1-ChIP-Seq(GSE31477)/Homer	HACTTCCGGY	1e-06	-1.521e+01	0.0000	38.0	9.90%	1880.2	3.92%
AP-1(bZIP)/ThioMac-PU.1-ChIP-Seq(GSE21512)/Homer	VTGACTCATC	1e-05	-1.370e+01	0.0000	53.0	13.80%	3284.0	6.85%
Elk4(ETS)/Hela-Elk4-ChIP-Seq(GSE31477)/Homer	NRYTTCCGGY	1e-05	-1.350e+01	0.0000	36.0	9.38%	1858.6	3.88%
NeuroD1(bHLH)/Islet-NeuroD1-ChIP-Seq(GSE30298)/Homer	GCCATCTGTT	0.0001	-1.108e+01	0.0002	52.0	13.54%	3509.4	7.32%
Foxa2(Forkhead)/Liver-Foxa2-ChIP-Seq(GSE25694)/Homer	CYTGTTTACWYW	0.0001	-1.095e+01	0.0002	53.0	13.80%	3620.6	7.55%
EWS:FLI1-fusion(ETS)/SK_N_MC-EWS:FLI1-ChIP-Seq(SRA014231)/Homer	VACAGGAAAT	0.0001	-1.069e+01	0.0002	39.0	10.16%	2376.5	4.96%
CRX(Homeobox)/Retina-Crx-ChIP-Seq(GSE20012)/Homer	GCTAATCC	0.0001	-9.951e+00	0.0004	164.0	42.71%	15838.1	33.03%
SPDEF(ETS)/VCaP-SPDEF-ChIP-Seq(SRA014231)/Homer	ASWTCCTGBT	0.0001	-9.724e+00	0.0005	61.0	15.89%	4575.5	9.54%
Foxa3(Forkhead)/Liver-Foxa3-ChIP-Seq(GSE77670)/Homer	BSNTGTTTACWYWGN	0.0001	-9.343e+00	0.0008	26.0	6.77%	1405.2	2.93%
NeuroG2(bHLH)/Fibroblast-NeuroG2-ChIP-Seq(GSE75910)/Homer	ACCATCTGTT	0.0001	-9.248e+00	0.0008	86.0	22.40%	7237.7	15.10%
Atoh1(bHLH)/Cerebellum-Atoh1-ChIP-Seq(GSE22111)/Homer	VNRVCAGCTGGY	0.001	-8.868e+00	0.0012	61.0	15.89%	4719.2	9.84%
SCL(bHLH)/HPC7-Scl-ChIP-Seq(GSE13511)/Homer	AVCAGCTG	0.001	-8.687e+00	0.0014	206.0	53.65%	21285.0	44.39%
Eomes(T-box)/H9-Eomes-ChIP-Seq(GSE26097)/Homer	ATTAACACCT	0.001	-8.283e+00	0.0021	122.0	31.77%	11434.8	23.85%
TCF4(bHLH)/SHSY5Y-TCF4-ChIP-Seq(GSE96915)/Homer	SMCATCTGKH	0.001	-7.956e+00	0.0028	82.0	21.35%	7090.3	14.79%
MyoD(bHLH)/Myotube-MyoD-ChIP-Seq(GSE21614)/Homer	RRCAGCTGYTSY	0.001	-7.682e+00	0.0036	41.0	10.68%	2943.8	6.14%
NF-E2(bZIP)/K562-NFE2-ChIP-Seq(GSE31477)/Homer	GATGACTCAGCA	0.001	-7.511e+00	0.0042	7.0	1.82%	172.4	0.36%
MYB(HTH)/ERMYB-Myb-ChIPSeq(GSE22095)/Homer	GGCVGTTR	0.001	-7.425e+00	0.0045	89.0	23.18%	7975.1	16.63%
NFE2L2(bZIP)/HepG2-NFE2L2-ChIP-Seq(Encode)/Homer	AWWWTGCTGAGTCAT	0.001	-7.344e+00	0.0048	7.0	1.82%	177.2	0.37%
BORIS(Zf)/K562-CTCFL-ChIP-Seq(GSE32465)/Homer	CNNBRGCGCCCCCTGSTGGC	0.001	-7.332e+00	0.0048	11.0	2.86%	417.0	0.87%
BMYB(HTH)/Hela-BMYB-ChIP-Seq(GSE27030)/Homer	NHAACBGYYV	0.001	-6.961e+00	0.0068	80.0	20.83%	7108.3	14.83%
Bach2(bZIP)/OCILy7-Bach2-ChIP-Seq(GSE44420)/Homer	TGCTGAGTCA	0.01	-6.845e+00	0.0075	15.0	3.91%	736.0	1.54%
Ascl1(bHLH)/NeuralTubes-Ascl1-ChIP-Seq(GSE55840)/Homer	NNVVCAGCTGBN	0.01	-6.820e+00	0.0075	77.0	20.05%	6817.8	14.22%
Nrf2(bZIP)/Lymphoblast-Nrf2-ChIP-Seq(GSE37589)/Homer	HTGCTGAGTCAT	0.01	-6.762e+00	0.0079	6.0	1.56%	143.3	0.30%
ZFX(Zf)/mES-Zfx-ChIP-Seq(GSE11431)/Homer	AGGCCTRG	0.01	-6.644e+00	0.0087	62.0	16.15%	5255.4	10.96%
FOXP1(Forkhead)/H9-FOXP1-ChIP-Seq(GSE31006)/Homer	NYYTGTTTACHN	0.01	-6.605e+00	0.0089	29.0	7.55%	1964.0	4.10%
FOXK2(Forkhead)/U2OS-FOXK2-ChIP-Seq(E-MTAB-2204)/Homer	SCHTGTTTACAT	0.01	-6.554e+00	0.0092	39.0	10.16%	2926.5	6.10%
FOXK1(Forkhead)/HEK293-FOXK1-ChIP-Seq(GSE51673)/Homer	NVWTGTTTAC	0.01	-6.236e+00	0.0125	59.0	15.36%	5030.0	10.49%
AP-2gamma(AP2)/MCF7-TFAP2C-ChIP-Seq(GSE21234)/Homer	SCCTSAGGSCAW	0.01	-6.120e+00	0.0138	47.0	12.24%	3806.2	7.94%
NFIL3(bZIP)/HepG2-NFIL3-ChIP-Seq(Encode)/Homer	VTTACGTAAYNNNNN	0.01	-5.923e+00	0.0165	39.0	10.16%	3034.6	6.33%
Foxo3(Forkhead)/U2OS-Foxo3-ChIP-Seq(E-MTAB-2701)/Homer	DGTAAACA	0.01	-5.801e+00	0.0184	44.0	11.46%	3562.4	7.43%
MafA(bZIP)/Islet-MafA-ChIP-Seq(GSE30298)/Homer	TGCTGACTCA	0.01	-5.793e+00	0.0184	40.0	10.42%	3158.0	6.59%
ETS:RUNX(ETS,Runt)/Jurkat-RUNX1-ChIP-Seq(GSE17954)/Homer	RCAGGATGTGGT	0.01	-5.731e+00	0.0192	8.0	2.08%	300.3	0.63%
Maz(Zf)/HepG2-Maz-ChIP-Seq(GSE31477)/Homer	GGGGGGGG	0.01	-5.612e+00	0.0213	49.0	12.76%	4117.5	8.59%
FoxL2(Forkhead)/Ovary-FoxL2-ChIP-Seq(GSE60858)/Homer	WWTRTAAACAVG	0.01	-5.424e+00	0.0254	50.0	13.02%	4263.4	8.89%
Fox:Ebox(Forkhead,bHLH)/Panc1-Foxa2-ChIP-Seq(GSE47459)/Homer	NNNVCTGWGYAAACASN	0.01	-5.357e+00	0.0267	48.0	12.50%	4068.8	8.49%
Myf5(bHLH)/GM-Myf5-ChIP-Seq(GSE24852)/Homer	BAACAGCTGT	0.01	-5.282e+00	0.0284	36.0	9.38%	2851.0	5.95%
GRE(NR),IR3/RAW264.7-GRE-ChIP-Seq(Unpublished)/Homer	VAGRACAKWCTGTYC	0.01	-5.145e+00	0.0322	15.0	3.91%	884.8	1.85%
STAT5(Stat)/mCD4+-Stat5-ChIP-Seq(GSE12346)/Homer	RTTTCTNAGAAA	0.01	-4.989e+00	0.0371	21.0	5.47%	1439.8	3.00%
EBNA1(EBV-virus)/Raji-EBNA1-ChIP-Seq(GSE30709)/Homer	GGYAGCAYDTGCTDCCCNNN	0.01	-4.951e+00	0.0381	3.0	0.78%	48.9	0.10%
ZBTB18(Zf)/HEK293-ZBTB18.GFP-ChIP-Seq(GSE58341)/Homer	AACATCTGGA	0.01	-4.787e+00	0.0443	29.0	7.55%	2240.8	4.67%
AP-2alpha(AP2)/Hela-AP2alpha-ChIP-Seq(GSE31477)/Homer	ATGCCCTGAGGC	0.01	-4.739e+00	0.0458	35.0	9.11%	2853.3	5.95%
Tcf21(bHLH)/ArterySmoothMuscle-Tcf21-ChIP-Seq(GSE61369)/Homer	NAACAGCTGG	0.01	-4.681e+00	0.0480	46.0	11.98%	4012.2	8.37%
CEBP:AP1(bZIP)/ThioMac-CEBPb-ChIP-Seq(GSE21512)/Homer	DRTGTTGCAA	0.01	-4.625e+00	0.0501	43.0	11.20%	3708.3	7.73%

## Sheet: GEO public data
	GEO accession	Cell type	Experiment
H3K4me3	GSM733680	K562	ChIP-seq
H3K27ac	GSM733656	K562	ChIP-seq
H3K27me3	GSM733658	K562	ChIP-seq
H3K4me1	GSM733692	K562	ChIP-seq
H3K36me3	GSM733714	K562	ChIP-seq
H3K9me3	GSM733776	K562	ChIP-seq
H3K9ac	GSM733778	K562	ChIP-seq
H3K4me2	GSM733651	K562	ChIP-seq
H4K20me1	GSM733675	K562	ChIP-seq
H2A.Z	GSM733786	K562	ChIP-seq
H3K79me2	GSM733653	K562	ChIP-seq
H3K9me1	GSM733777	K562	ChIP-seq
GATA2	GSM803540	K562	ChIP-seq
RUNX1	GSE96253	K562	ChIP-seq
SPI1	GSM803384	K562	ChIP-seq
FOS	GSM777644	K562	ChIP-seq
CTCF	GSM1010820	K562	ChIP-seq
GATA1	GSM1278240	Proerythroblast	ChIP-seq
TAL1	GSM1278241	Proerythroblast	ChIP-seq
GFI1B	GSM1278242	Proerythroblast	ChIP-seq
ATAC-seq	GSE170378	K562	ATAC-seq
DNase-seq	GSE172523	K562	DNase-seq
