# Supplementary material for: GATA2 mitotic bookmarking is required for definitive haematopoiesis
Source: Nat Commun. 2023 Aug 14;14:4645. doi: 10.1038/s41467-023-40391-x (PMC10425459; doi:10.1038/s41467-023-40391-x)
Supplement: Supplementary file 6 — Supplementary Data 3 [file 41467_2023_40391_MOESM6_ESM.xlsx]

## Sheet: Description
Tab name	Description
scRNAseq samples	Information regarding number of sorted and recovered cells used per condition in scRNA-seq
DGE MD.MDmut day 4	Differential gene expression (DGE) analysis at day 4 of reprogramming and integration with ChIP-seq data. A - targets found in asynchronous cells only; M - targets found in mitotic cells only; AM- Bookmarked genes. For differential expression analysis between cell states, we used Seurat v4 FindMarkers function using two-sided Wilcoxon Rank Sum test with logfc.threshold = 0.1, min.pct = 0.25 and a…
DGE MD.MDmut day 6	Differential gene expression (DGE) analysis at day 6 of reprogramming and integration with ChIP-seq data. A - targets found in asynchronous cells only; M - targets found in mitotic cells only; AM- Bookmarked genes. For differential expression analysis between cell states, we used Seurat v4 FindMarkers function using two-sided Wilcoxon Rank Sum test with logfc.threshold = 0.1, min.pct = 0.25 and a…
ChEA analysis	ChIP Enrichment Analysis (ChEA) table with differentially expressed genes

## Sheet: scRNAseq samples
Sample Name	No. of cells sorted	No. of cells recovered	cDNA PCR cycles	SI-PCR cycles
D0_HDF	20000	5989	12	11
D4_HDF_MD	20000	3286	12	11
D4_HDF_mut	20000	3162	12	11
D6_HDF_MD	20000	3332	12	11
D6_HDF_mut	20000	1634	12	11
D0_Gibo	20000	4456	12	11
D4_Gibo_MD	20000	3834	12	11
D4_Gibo_mut	20000	4064	12	11
D6_Gibo_MD	20000	1023	12	11
D6_Gibo_mut	20000	1993	12	13

## Sheet: DGE MD.MDmut day 4
Gene	p_val	avg_log2FC	pct.1	pct.2	p_val_adj	Type
MMP3	1.55888144686452e-178	1.42985065064535	0.849	0.754	4.26697029635757e-174	-
IGFBP3	1.04256452075646e-265	0.788519427584425	0.848	0.664	2.85370760621459e-261	A
ID3	2.33079903163554e-259	0.666977366350213	0.972	0.906	6.37986310939279e-255	A
TNC	4.11084552533282e-127	0.51082740725424	0.768	0.646	1.1252206371941e-122	A
SNHG25	2.30457715242605e-121	0.444756581091365	0.988	0.978	6.30808858162059e-117	-
SOD3	2.25426229627257e-127	0.412796572173088	0.686	0.53	6.17036675735727e-123	A
KRT7	6.72125216875062e-40	0.389314982875541	0.954	0.921	1.83974114363042e-35	A
DCN	8.27364909241165e-81	0.377898395926635	0.994	0.983	2.26466322957492e-76	A
STC1	1.01692039910881e-21	0.366481510319975	0.732	0.676	2.78351451644062e-17	A
ID1	4.65004163574388e-156	0.357472399462972	0.991	0.988	1.27280939653581e-151	A
AKR1C1	4.21793374322201e-63	0.353458296544374	0.935	0.918	1.15453282419473e-58	A
TAGLN	1.54885313123295e-74	0.347199194002104	0.852	0.777	4.23952079081082e-70	-
CLEC2B	1.51792565966994e-10	0.341708838546548	0.872	0.876	4.15486611564857e-06	-
MYL9	6.34050136372443e-156	0.33969528038655	1	0.998	1.73552203327865e-151	-
IGFBP4	3.80646255235903e-100	0.336979953658596	0.999	0.998	1.04190492983171e-95	A
STC2	3.47034177382514e-94	0.330025598478454	0.933	0.912	9.49901950331418e-90	A
LY6K	7.97812177662633e-56	0.323779509880874	0.919	0.873	2.18377149269816e-51	-
SRPX	1.26963192413425e-133	0.3218417015446	0.969	0.954	3.47523650274026e-129	-
MFGE8	4.35758463312407e-108	0.316909848381449	0.931	0.868	1.19275806577872e-103	A
CRLF1	8.37829246113948e-98	0.31101203480943	0.562	0.407	2.2933062124631e-93	-
CLU	4.11845815019964e-32	0.306713040266736	0.982	0.964	1.12730436487265e-27	A
RPS27L	0	0.298446418309458	1	1	0	-
FBN2	1.75821997390563e-11	0.298118023726778	0.418	0.379	4.8125997125745e-07	A
TPM4	1.31982670367742e-149	0.293964912158917	1	1	3.61262965330582e-145	A
CCDC80	3.13210743413756e-18	0.29062064013063	0.998	0.998	8.57320446872134e-14	A
ALCAM	1.09247709710601e-62	0.290431975807714	0.984	0.976	2.99032831019858e-58	A
TIMP3	6.00501266528918e-52	0.289243641406038	0.955	0.922	1.64369206674296e-47	AM
DSTN	1.79798502276853e-61	0.287470567123231	1	1	4.92144460432201e-57	A
GNG11	1.33353819674862e-126	0.274749606017316	0.997	0.996	3.65016075214033e-122	A
RDX	1.13314334535765e-103	0.272422903234883	0.996	0.995	3.10163996491297e-99	AM
HINT1	3.62177761670252e-182	0.263850106190548	1	1	9.91352969243813e-178	AM
TXNDC17	1.77873602367952e-66	0.260236220828773	0.999	0.999	4.86875624401558e-62	-
DKK1	1.38896700645937e-41	0.255914972859002	0.988	0.981	3.80188049008059e-37	A
GADD45B	1.67937992512631e-81	0.255296121412204	0.969	0.956	4.59679873105573e-77	A
FN1	1.61048444862101e-77	0.251750586829159	1	0.999	4.40821803276542e-73	AM
CYTOR	1.44350531188332e-104	0.250496590364966	0.993	0.991	3.95116273968701e-100	-
AC078850.1	1.13378840361497e-129	0.248687758327162	0.506	0.332	3.1034056183749e-125	-
ARID5B	3.02740732119373e-152	0.247128811038188	0.987	0.971	8.28661931957146e-148	A
FBXO32	1.84699270294533e-33	0.244595798085307	0.738	0.675	5.05558842650197e-29	A
YBX3	1.0525529749144e-191	0.242167079412629	0.999	0.998	2.8810480029357e-187	A
CFL2	2.06203085975535e-235	0.240310455723495	0.994	0.989	5.64419086932233e-231	A
SUGCT	5.88329016321287e-177	0.228214339689152	0.867	0.763	1.61037418347463e-172	A
PPP1R14A	1.19489560232151e-33	0.227148810209703	0.304	0.222	3.27066824267444e-29	-
GABARAPL1	1.76624940548775e-187	0.22707312779022	0.791	0.652	4.83457787270106e-183	-
FOS	2.30859102640064e-34	0.220366563716268	0.882	0.852	6.31907535746382e-30	A
LINC02802	3.63237312098076e-107	0.218884540276292	0.992	0.987	9.94253170674854e-103	-
CDKN1A	5.62398776906835e-25	0.217880701071873	0.985	0.978	1.53939793214939e-20	A
DUSP1	1.48074387639748e-80	0.217604943350155	0.988	0.988	4.05309213847519e-76	A
LINC01615	1.79321974113439e-18	0.217601256912502	0.839	0.815	4.90840107543304e-14	-
PDLIM1	1.52563266497731e-99	0.216179045848476	0.993	0.992	4.17596173057588e-95	A
FGF7	6.07790510602682e-81	0.211400549662429	0.852	0.741	1.66364418562166e-76	A
ATP6V0E1	2.98382703792133e-34	0.208265239550211	0.998	0.999	8.16733136819826e-30	AM
FHL2	3.21354361749475e-72	0.207033412928786	0.97	0.943	8.79611158980662e-68	A
TFPI	4.74587348005911e-75	0.205012691307709	0.989	0.989	1.29904048896178e-70	AM
ELN	1.90287459958198e-49	0.20420219938797	0.662	0.568	5.20854835397581e-45	A
DCBLD2	6.44351111568944e-32	0.202715468545186	0.931	0.91	1.76371786258651e-27	A
NUPR1	2.86946758359786e-18	0.202559812429351	0.954	0.937	7.85430666982405e-14	A
CCBE1	1.60142485437528e-62	0.202259530756284	0.911	0.883	4.38342011139602e-58	-
FBLN5	1.7161557241721e-57	0.201835598677866	0.982	0.979	4.69746144820387e-53	-
RAB3B	3.10765671332799e-103	0.200174745249505	0.81	0.717	8.50627795572138e-99	A
TIMP2	6.92354812930839e-123	0.196789323166334	0.999	0.998	1.89511359395429e-118	A
CST3	1.56436927043341e-77	0.196242006868958	1	1	4.28199156703032e-73	-
ID2	5.4331965785688e-102	0.192774323510089	0.823	0.706	1.48717456748585e-97	A
TCEAL9	9.70858416754767e-56	0.192761405616386	0.978	0.981	2.65743365834115e-51	A
ETS2	3.77835342682114e-113	0.19077097619803	0.804	0.712	1.03421089998948e-108	A
ELK3	3.19620346894657e-107	0.19048746936962	0.951	0.932	8.74864813520056e-103	A
ATP1B1	6.64211551883043e-95	0.188565589826985	0.866	0.785	1.81807985981427e-90	AM
GADD45A	0.643281431357896	0.188410879138605	0.93	0.931	1	A
PLPP3	3.89976769761834e-71	0.187663260421095	0.959	0.93	1.06744441419209e-66	-
SYTL2	4.76512421816157e-137	0.186946351448984	0.657	0.492	1.30430980099518e-132	A
CTSB	1.56059342425719e-63	0.18625278189094	0.999	0.999	4.27165632087679e-59	AM
CLEC3B	2.09814689534944e-60	0.186046698435661	0.551	0.432	5.74304768195049e-56	A
DDIT3	0.123229829976899	0.180919243774554	0.568	0.558	1	A
HOXB-AS3	1.13472058043964e-82	0.178818782160669	0.823	0.763	3.1059571727794e-78	-
COX6A1	1.19356344188679e-140	0.178815668585305	1	1	3.26702185313253e-136	-
IRS2	9.15164711966605e-103	0.178625604768423	0.85	0.746	2.50498884959499e-98	A
TPM1	5.19906377125448e-22	0.178519358113029	0.997	0.998	1.42308773546777e-17	A
NBL1	1.50625870231156e-74	0.177670675128267	0.981	0.976	4.12293131996721e-70	-
CEBPB	1.17962213327357e-67	0.177387765790083	0.99	0.989	3.22886170319642e-63	A
ELOB	5.47221955759392e-121	0.177329101682334	1	1	1.49785593730461e-116	-
IGFBP7	4.40577432876645e-12	0.177159297249072	0.961	0.949	1.20594854926995e-07	-
PRPS1	8.76250452586844e-32	0.175684615568885	0.679	0.639	2.39847273882071e-27	A
PLPP1	1.62970066963354e-57	0.172483549678964	0.932	0.896	4.46081667292093e-53	AM
CRYAB	4.92201820264924e-07	0.172231518481978	0.984	0.979	0.0134725482242915	A
COTL1	7.38799462860664e-55	0.172190001793409	0.997	0.997	2.02224188974221e-50	A
MYL6	2.72911832874881e-136	0.172068523654033	1	1	7.47014268945125e-132	A
GAPDH	1.76828238818765e-76	0.171264322767349	1	1	4.84014255294722e-72	A
TRAM1	2.23386244715698e-58	0.169740056454251	0.995	0.995	6.11452829035808e-54	A
TPM2	4.09484163289997e-68	0.169582165899396	1	1	1.12084005175738e-63	-
H2AFJ	2.88184394350969e-55	0.168915948958618	1	0.999	7.88818324217473e-51	-
PFDN5	4.9580274438422e-194	0.168680824402879	1	1	1.35711127192849e-189	-
LDHA	2.44993298854939e-39	0.168450259320816	1	0.999	6.70595657625739e-35	-
SBSN	1.33015740614629e-48	0.167553582607586	0.526	0.427	3.64090685210362e-44	-
NMT2	1.72267506400601e-70	0.167032105654356	0.883	0.845	4.71530618519726e-66	A
TGFBR2	1.84805392669656e-72	0.166633126645124	0.961	0.953	5.05849320815384e-68	A
CCL2	2.01461969327881e-38	0.166475504830329	0.437	0.342	5.51441702444276e-34	-
FAM32A	7.3778628560795e-129	0.166118236841333	0.983	0.97	2.01946862096608e-124	A
PSG5	6.57992572409209e-08	0.163908150342363	0.846	0.829	0.00180105726919849	-
S100A4	1.91841492692773e-51	0.163888790821573	1	1	5.2510853379866e-47	-
CFD	3.66197809644491e-16	0.163746361049626	0.657	0.606	1.0023566445589e-11	-
PLCB4	4.74350085801315e-45	0.163059160006959	0.835	0.784	1.29839105485536e-40	AM
TES	2.01245174196546e-180	0.161308277137518	0.709	0.508	5.50848290810786e-176	A
LBH	4.71390159280435e-108	0.160886940867939	0.609	0.43	1.29028914398241e-103	AM
ATP5PO	6.01667709797755e-86	0.160353645887057	0.999	0.999	1.64688485525841e-81	A
NMT1	8.30420944867889e-27	0.160341759301787	0.978	0.982	2.27302821029239e-22	A
LAYN	6.42517581595865e-67	0.160016914492052	0.909	0.878	1.7586991243442e-62	-
TXN	2.83162306805188e-38	0.159744709434379	1	1	7.7507186618716e-34	A
SEPTIN11	7.41114008337883e-55	0.159410774888694	0.997	0.998	2.02857726362245e-50	A
ANXA1	1.38680431983796e-64	0.159134563085763	1	0.999	3.79596078426046e-60	A
CCN5	8.79838840829772e-13	0.158851566295113	0.54	0.488	2.40829487511925e-08	-
IRS1	1.91317138218304e-241	0.158460221047256	0.705	0.476	5.23673270731142e-237	AM
COX5B	5.29554930749028e-118	0.15730328923202	1	0.999	1.44949775644624e-113	-
TWIST2	4.72326820184892e-61	0.156425582331337	0.995	0.998	1.29285297221009e-56	A
GSTP1	1.03549342792963e-80	0.156094768374785	1	1	2.83435261092897e-76	A
GAS5	6.74103980697496e-21	0.155335883233859	0.999	0.999	1.84515741596519e-16	-
DAB2	1.23529799197053e-64	0.154909882910835	0.989	0.986	3.38125766362172e-60	A
PEA15	5.01249185526087e-78	0.154305785589086	0.977	0.967	1.37201927062201e-73	-
SERINC2	8.40777881184129e-46	0.153025577168866	0.908	0.878	2.3013772163772e-41	A
TRNP1	4.59410492348965e-51	0.152960824755194	0.993	0.993	1.25749839965759e-46	-
IFITM3	1.18164131355852e-45	0.152874877423747	1	1	3.23438860347237e-41	A
PRDX6	3.75244753012706e-33	0.152805735062209	0.999	1	1.02711993794638e-28	A
RGMB	2.43906905664978e-107	0.151665907126891	0.641	0.495	6.67621982186177e-103	A
ANXA5	1.53586192252672e-38	0.148750157177431	1	1	4.20396125434014e-34	A
PRDX4	1.88560245609004e-66	0.148466642098563	0.997	0.997	5.16127104280966e-62	A
EIF2S2	1.24984307413084e-25	0.148048355714258	0.999	0.999	3.42107046251093e-21	A
FKBP11	4.15948566161311e-53	0.147706770950466	0.991	0.99	1.13853441529674e-48	-
JAK1	1.75409573925352e-56	0.14729685595893	0.997	0.998	4.80131085748473e-52	A
ZFAS1	2.14846334471025e-32	0.147101589005102	0.999	1	5.88077386714091e-28	-
RPS10	4.56880178629624e-58	0.145473438212035	1	1	1.25057242494501e-53	-
GLUL	1.35298781639235e-16	0.144412003749496	0.977	0.976	3.70339825102913e-12	A
RHOB	2.60791144226053e-53	0.144347759657935	0.719	0.63	7.13837519975551e-49	A
TMSB10	1.00433781175841e-83	0.144262701836452	1	1	2.74907345834513e-79	-
MGLL	7.09891056452453e-51	0.143674366655606	0.971	0.966	1.94311379972166e-46	-
DNAJC15	2.33213405377191e-79	0.143471532218392	0.998	0.996	6.38351733198446e-75	-
SDCBP	1.95091097350616e-87	0.142909949537765	0.995	0.993	5.34003351668106e-83	A
SAT1	2.05131517405123e-49	0.142573297386666	0.925	0.905	5.61485989441304e-45	A
CD109	2.4281207437121e-31	0.142258891361039	0.991	0.992	6.64625209968877e-27	-
YPEL3	4.83317291733064e-77	0.141314120451713	0.946	0.902	1.32293609093174e-72	A
DYNLRB1	7.49295392912063e-105	0.141267597067948	0.997	0.997	2.0509713494789e-100	A
TMEM50A	6.33097895257444e-79	0.140466459291826	0.996	0.998	1.73291555889868e-74	A
FHL1	2.45836691064274e-55	0.140263891932831	0.631	0.528	6.72904190781131e-51	-
NNMT	2.05149732232216e-10	0.139628705401287	0.985	0.982	5.61535847066023e-06	AM
ADAMTS5	1.44936344827348e-91	0.138298915633193	0.514	0.35	3.96719763061416e-87	-
HSPB3	2.29684662905759e-39	0.13797007671037	0.738	0.657	6.28692859305643e-35	A
FAU	8.2018000642095e-182	0.137965844686508	1	1	2.24499671357542e-177	-
HIST1H2AC	1.33491159049299e-22	0.136411221441772	0.805	0.755	3.65392000549742e-18	-
KCNMA1	8.77347590582056e-09	0.135562240583879	0.971	0.971	0.00024014758249412	-
TBCA	4.73440603014644e-71	0.135263926187391	0.998	1	1.29590161857168e-66	A
BEX3	2.95547815062847e-56	0.134711269951174	0.985	0.99	8.08973479390024e-52	A
MGST3	1.91722207574466e-54	0.134562657237101	1	0.999	5.24782026572827e-50	A
PGRMC2	7.72938340998578e-49	0.134466715719124	0.968	0.96	2.11568682698131e-44	A
PHLDA1	3.16936703828425e-19	0.134356883620709	0.862	0.835	8.67519145719165e-15	AM
MYOF	6.01173200982294e-24	0.134146300606221	0.991	0.992	1.64553128572874e-19	A
FEZ2	1.69216853706612e-80	0.133754435971599	0.967	0.959	4.63180371965737e-76	A
MEST	2.0342742405468e-06	0.133030916033332	0.614	0.597	0.0556821545122471	AM
TCEAL8	2.25885772852967e-34	0.132178372444852	0.973	0.979	6.1829453745314e-30	A
CSKMT	2.72201118582596e-58	0.131949242545139	0.865	0.818	7.45068901784283e-54	-
CD248	4.48257405649827e-36	0.131372268868148	0.982	0.974	1.22697017074471e-31	-
MEG3	0.000382871977140555	0.131358981741292	0.927	0.925	1	-
CARD16	2.70064350436122e-25	0.129564826523962	0.624	0.568	7.39220140013753e-21	-
HTRA1	1.95550233485727e-18	0.129325170263302	0.993	0.994	5.35260099097132e-14	-
SNHG8	4.48064296853442e-22	0.128822858718234	0.996	0.996	1.22644159334724e-17	-
DPT	8.71624042029866e-37	0.127716341904641	0.558	0.469	2.38580932784415e-32	A
RPS19	2.46048943251048e-136	0.126372885594844	1	1	6.73485167466768e-132	-
HSPB7	1.63925453164248e-19	0.125906525889077	0.92	0.891	4.48696750401181e-15	-
PHPT1	1.02086142706085e-52	0.125577019408247	0.999	0.999	2.79430189815095e-48	-
GDF15	1.28291816739718e-08	0.125162206054331	0.445	0.399	0.000351160360779955	AM
GLIPR1	3.35523200523693e-30	0.124618083292367	0.924	0.902	9.18394104473453e-26	A
GSTO1	1.18067998309808e-34	0.123189513007194	0.999	0.999	3.23175724973606e-30	A
CYB5R3	1.03720675011219e-42	0.123076184082536	0.999	0.999	2.83904231640708e-38	A
RPS12	1.13487915644252e-100	0.122898744189124	1	1	3.10639122701447e-96	-
TUBA1A	1.20107760697291e-11	0.122820251830492	0.976	0.975	3.28758962580625e-07	A
AR	3.18301833722753e-87	0.122525215281514	0.612	0.469	8.71255779265919e-83	A
BRI3	5.11902385102664e-60	0.122404177464493	1	1	1.40117920850301e-55	A
MIF	2.33650058548158e-31	0.122022666700349	1	1	6.39546940258019e-27	-
PPP1R3C	6.72075185231617e-82	0.121695031586439	0.577	0.434	1.83960419701598e-77	A
CHMP1B	7.74004388506592e-59	0.121121842494689	0.785	0.716	2.11860481222024e-54	-
APCDD1L-DT	1.30782494990325e-78	0.12082758570358	0.492	0.342	3.57977845287518e-74	-
PTGER2	1.74146974949269e-103	0.119910434447655	0.725	0.576	4.7667509983114e-99	-
IFITM2	3.68385843045829e-20	0.119279186391197	1	0.999	1.00834572958504e-15	-
PMEPA1	3.20164620293653e-30	0.118772382376986	0.819	0.781	8.76354598667787e-26	-
CASP4	6.07932754879072e-83	0.118413223738495	0.911	0.85	1.664033536655e-78	-
RPS24	1.39618728644025e-145	0.118372513203735	1	1	3.82164384044425e-141	A
COMMD6	6.07459507326808e-60	0.1180515290158	0.999	0.999	1.66273816345494e-55	-
SERF2	3.25924455099328e-69	0.11714260005252	1	1	8.92120418497881e-65	-
AP2B1	6.93998650635399e-08	0.116904340973512	0.983	0.984	0.00189961310651922	A
APOD	3.98213540082425e-50	0.11649798781121	0.681	0.564	1.08999010191361e-45	-
MICOS10	2.06766352332914e-48	0.116116773879444	0.998	0.999	5.65960859605652e-44	A
DUSP14	7.32906294167865e-22	0.115909938204521	0.928	0.918	2.00611110839628e-17	A
SPHK1	2.00076879356089e-39	0.115512077071769	0.731	0.657	5.47650434173488e-35	AM
MDM2	7.70036838511031e-13	0.114662154510726	0.963	0.943	2.10774483437239e-08	A
NEXN	2.41155285641237e-29	0.114313025940884	0.967	0.964	6.60090247857193e-25	-
ZYX	4.61056095308665e-39	0.114259138025307	0.975	0.971	1.26200274407888e-34	-
COX6C	6.1655074968239e-77	0.113724362832587	0.999	0.999	1.68762271203064e-72	A
NDUFS5	2.73192463825611e-56	0.113370982579111	1	1	7.47782411983464e-52	A
NDUFA11	1.50867456071112e-58	0.112842822880622	1	1	4.12954400757847e-54	-
CRIM1	6.69732456884097e-25	0.112119794082579	0.914	0.891	1.83319168098315e-20	A
PRKAG2	9.3253183511815e-51	0.11188584526268	0.944	0.921	2.5525261390854e-46	A
FH	9.35237705977959e-30	0.111530432046632	0.959	0.961	2.55993264880287e-25	-
UQCR10	2.01126813817912e-49	0.111431468691552	0.999	0.999	5.50524314782389e-45	A
SNHG9	1.51875125986631e-28	0.110951598001039	0.918	0.894	4.15712594850607e-24	-
PNPLA2	6.81352018638632e-47	0.110926748282305	0.968	0.96	1.86499674541766e-42	-
MARCKS	6.96539202882646e-27	0.110828013003886	0.964	0.946	1.90656710613038e-22	A
RPLP1	6.13789449322201e-104	0.1106853960812	1	1	1.68006448068473e-99	A
DAD1	1.41849672025617e-47	0.110677109592852	0.999	0.999	3.8827092226852e-43	A
SSB	1.04178751124614e-20	0.110293942315763	0.996	0.997	2.85158077578292e-16	-
TLE4	5.82390572299891e-29	0.109705149257098	0.772	0.728	1.59411947449926e-24	A
C4orf3	1.80297473478248e-43	0.109241439457999	0.996	0.997	4.9351024440466e-39	A
MAP1LC3B	1.67218173574107e-35	0.108648578786264	0.994	0.993	4.57709584707046e-31	-
POLD4	7.01598691049639e-41	0.10844905174879	0.993	0.991	1.92041593714107e-36	AM
PABPC4	1.58184935462025e-13	0.108292804700945	0.989	0.99	4.32983805346655e-09	-
EMX2	2.64246435097275e-45	0.108249971467842	0.845	0.782	7.23295342148262e-41	A
POLR2L	3.42703988875426e-49	0.107920210147358	1	1	9.38049358349817e-45	-
TP53I3	6.54883681441885e-14	0.107337369478547	0.993	0.993	1.79254761284273e-09	-
PHLDA3	5.69329400397062e-18	0.106526455025131	0.985	0.984	1.55836843476684e-13	A
F3	1.49283241967057e-22	0.1062991707763	0.688	0.634	4.08618089912227e-18	AM
FDXR	3.68800758972138e-21	0.106250328489575	0.935	0.911	1.00948143745853e-16	A
ATP5MC2	1.83032974282498e-70	0.105874094308401	0.999	1	5.00997857206053e-66	-
MIR100HG	7.13121095636349e-21	0.105792938586397	0.975	0.971	1.95195506297582e-16	-
CSTB	3.37676145779421e-54	0.105728544146953	1	1	9.2428714622743e-50	-
MAP1LC3A	4.20880196405851e-52	0.105443481033515	0.956	0.935	1.15203327360209e-47	-
NOP10	6.53466330678972e-38	0.105259280658264	1	0.999	1.78866804033448e-33	-
PPP1R14B-AS1	4.75211442516946e-44	0.105060323274719	0.872	0.812	1.30074876045739e-39	-
TSC22D3	5.05344811037391e-14	0.104837724322507	0.731	0.692	1.38322981677155e-09	A
RNF181	1.16718179615324e-49	0.104174077776271	0.992	0.992	3.19481001243066e-45	-
LRRFIP2	5.11770596426094e-23	0.103804493635609	0.98	0.973	1.4008184765375e-18	A
CSNK2B	4.54004560311409e-41	0.103502850154574	0.997	0.997	1.24270128248439e-36	-
NDUFA4	6.79786777295703e-53	0.103413548552641	0.999	1	1.8607123668138e-48	A
HTATIP2	8.71274191130373e-29	0.103109733283366	0.961	0.95	2.38485171596206e-24	A
CHCHD7	3.85871911189024e-44	0.102722731517582	0.967	0.955	1.0562085953066e-39	-
OST4	1.38942367468115e-60	0.102678333913522	1	1	3.80313048233723e-56	A
FGF2	1.79742509623004e-17	0.102380860260451	0.865	0.845	4.91991197340087e-13	A
CPPED1	2.83699149908649e-61	0.102069242976077	0.878	0.833	7.76541313129955e-57	A
SEC22B	2.23388126887921e-37	0.101082996393665	0.99	0.989	6.11457980917617e-33	A
CHURC1	4.48694061735955e-65	0.10094634569873	0.997	0.998	1.22816538578366e-60	A
EHD2	1.09116966027653e-19	0.100053896294373	0.991	0.992	2.98674959410892e-15	-
CCT3	2.77878933295128e-46	-0.100191554686672	0.998	0.998	7.60610216215425e-42	-
AP2S1	6.03503100487582e-63	-0.100215822597182	1	1	1.65190868665461e-58	A
HERPUD1	2.62472722508684e-35	-0.100628611794588	0.957	0.966	7.1844033605077e-31	-
PLAGL1	3.84699132218459e-42	-0.100989119420118	0.795	0.834	1.05299846470837e-37	A
WNT5A	4.52411285532869e-23	-0.101281572234996	0.54	0.597	1.23834017076057e-18	-
SRSF9	4.51732701255865e-55	-0.101323263703316	0.998	0.998	1.23648274987755e-50	-
PPP1R14B	4.1240758370914e-27	-0.101356739702478	0.999	0.999	1.12884203812866e-22	-
MYH9	5.3642279179122e-29	-0.101472295321005	0.958	0.966	1.46829646569093e-24	A
TPT1	5.59488281458874e-76	-0.101538247567916	1	1	1.53143132400923e-71	A
EIF4EBP1	1.48671650461239e-23	-0.101869314859954	0.942	0.964	4.06944041642502e-19	A
PSMD2	3.07878906473185e-33	-0.10193819419375	0.982	0.986	8.42726142798402e-29	-
P3H4	6.42830975375103e-67	-0.102012989783941	0.887	0.918	1.75955694579673e-62	A
HK1	1.31480637318496e-58	-0.102188777237196	0.774	0.83	3.59888800468187e-54	A
SSR1	1.35194055688478e-43	-0.102225530535347	0.987	0.992	3.70053169230503e-39	A
UTRN	5.93954848013843e-65	-0.102355934437366	0.829	0.879	1.62577320998349e-60	AM
GNG12	5.42902515167509e-36	-0.102378693753585	0.987	0.99	1.48603276451651e-31	AM
GOLGA4	2.63550704708539e-37	-0.102518098492779	0.986	0.989	7.21390988928213e-33	A
PRC1	1.33464612553178e-15	-0.102842917513193	0.214	0.268	3.6531933748056e-11	A
SSR2	6.88645418982336e-48	-0.103449575602844	0.999	0.999	1.88496024083845e-43	-
PTGES3	4.73306080481485e-21	-0.103502902636662	0.996	0.998	1.29553340349392e-16	A
DYNC1H1	1.08326628026019e-35	-0.103630222021959	0.978	0.985	2.96511646232818e-31	A
PDIA3	1.15136511644998e-40	-0.103882682677947	0.998	0.999	3.15151659674689e-36	-
TENT5A	5.6452047866338e-32	-0.103931456561152	0.744	0.792	1.5452054541974e-27	A
TUBA1B	1.97880123935994e-07	-0.104317757055379	0.992	0.993	0.00541637475237602	A
TMPO	4.07400654568122e-20	-0.104478821263749	0.406	0.464	1.11513707168386e-15	AM
NUCKS1	9.85562280125449e-26	-0.104610291195138	0.995	0.996	2.69768107315938e-21	-
KHDRBS1	3.85329032546286e-40	-0.104653705487912	0.978	0.983	1.05472262788569e-35	-
AK5	6.64098679287637e-64	-0.104731147059102	0.803	0.861	1.81777090494612e-59	A
PARP1	2.46092834466746e-51	-0.104960411661311	0.894	0.92	6.73605306502377e-47	A
GSPT1	1.34804613962592e-46	-0.105478878862046	0.974	0.98	3.68987189338406e-42	A
SPRY2	4.41404101725146e-21	-0.105563507970729	0.662	0.701	1.20821130724207e-16	A
GLRX	1.52817115151598e-31	-0.105642700417828	0.928	0.951	4.18291007592953e-27	AM
BCAT1	3.75933798987118e-76	-0.105713849062915	0.728	0.82	1.02900599458754e-71	A
TPM3	4.41412812123777e-32	-0.106191485041981	0.999	0.998	1.2082351493452e-27	A
SSX2IP	2.50738115171045e-128	-0.106579848974583	0.462	0.617	6.86320368846185e-124	A
HLA-C	5.45536995809505e-28	-0.106836387696743	0.991	0.995	1.49324386492978e-23	-
SQSTM1	4.14361563683142e-18	-0.106851703810222	0.994	0.998	1.1341904721135e-13	-
ZADH2	4.48601985289885e-58	-0.106894290550673	0.763	0.811	1.22791335413547e-53	-
CLTC	5.09975783642437e-45	-0.106969497774959	0.982	0.986	1.39590571498608e-40	A
THRAP3	1.46194013747341e-47	-0.107160702527054	0.979	0.987	4.00162254429223e-43	A
SMC4	4.80603574635975e-17	-0.107501745392307	0.574	0.62	1.31550810449359e-12	-
RPN1	5.65377364549299e-61	-0.107681912832422	0.965	0.972	1.54755092224434e-56	-
NEAT1	4.10933775524106e-21	-0.10793301891714	0.996	0.997	1.12480793036458e-16	-
NFKBIA	1.10100122355787e-28	-0.108006421358783	0.961	0.976	3.0136605491226e-24	-
ANP32B	4.02382343825865e-29	-0.108076678959624	0.993	0.995	1.10140095152016e-24	A
EIF4G1	1.00631410786395e-49	-0.108093909151902	0.945	0.959	2.75448297604521e-45	A
PSMD1	4.97191211984661e-52	-0.108109653245626	0.963	0.976	1.36091178544441e-47	A
NEK7	6.00967937982668e-41	-0.108191876352953	0.85	0.881	1.64496943984616e-36	A
EIF6	4.58768222985391e-43	-0.108443712832936	0.997	0.998	1.25574037995561e-38	-
PNN	1.22633524524941e-51	-0.108476069695471	0.853	0.897	3.35672483329668e-47	A
VCL	1.67591061803513e-38	-0.108731933611561	0.974	0.984	4.58730254368575e-34	A
ILF3	2.57764317882839e-43	-0.109078543102184	0.904	0.93	7.05552490908907e-39	AM
NID1	9.18355936680201e-30	-0.109246505589197	0.96	0.977	2.51372386988105e-25	A
CCDC85B	4.80301549755464e-20	-0.109370088035774	0.996	0.998	1.31468140199066e-15	-
THOC2	5.37239907602874e-79	-0.109563408497869	0.867	0.91	1.47053307509059e-74	AM
GPX4	2.25458292048468e-37	-0.109684769059053	1	1	6.17124436995068e-33	-
CHD4	3.43199351285471e-52	-0.109802610902856	0.924	0.948	9.3940526433859e-48	A
PRRC2C	1.48159888295458e-56	-0.110139312173906	0.988	0.991	4.05543246242327e-52	-
ALDH9A1	1.20405759083443e-72	-0.110342284270526	0.916	0.948	3.295746437632e-68	-
RPL3	3.19651316063522e-51	-0.110676988234856	1	1	8.74949582329071e-47	-
SEC11A	1.14151613571898e-84	-0.11115530674768	0.999	0.999	3.12455796669e-80	A
CTSZ	1.63305355559049e-41	-0.111416804382997	0.997	0.998	4.46999419236229e-37	A
CTNNAL1	2.34184957410702e-43	-0.111792822178043	0.937	0.956	6.41011065424573e-39	A
SDF2L1	1.31980307062904e-41	-0.111819054734677	0.872	0.893	3.61256496492581e-37	AM
XIST	2.63852667186656e-49	-0.112176904920577	0.785	0.849	7.22217520623315e-45	-
CCNB1	1.17286293714732e-06	-0.112337925455058	0.395	0.424	0.0321036043155966	-
TNS3	7.8452903157334e-105	-0.112389617534553	0.45	0.602	2.14741286522255e-100	A
ZNF106	2.81319186974315e-42	-0.112526515590852	0.967	0.976	7.70026878586096e-38	-
ABCC3	3.10640885986383e-73	-0.113136596325986	0.881	0.92	8.50286233121928e-69	A
PDIA6	1.66116357752728e-47	-0.113854401152726	0.998	0.998	4.54693694440766e-43	A
GCC2	3.43557705439315e-46	-0.114016429630652	0.969	0.972	9.40386151328494e-42	A
IL6ST	2.39200090205186e-44	-0.114237403620029	0.975	0.985	6.54738486909634e-40	A
MT-ND4L	2.52401973002589e-46	-0.11429309089886	0.962	0.971	6.90874680502687e-42	-
ENAH	1.22486650720027e-45	-0.114372313148865	0.961	0.975	3.35270460350858e-41	AM
PSME2	2.53098831577424e-40	-0.114406093186029	0.98	0.983	6.92782121793725e-36	-
KRTAP1-5	3.37451995354255e-92	-0.114649248503587	0.131	0.262	9.23673601683666e-88	-
HDLBP	4.36557820549328e-47	-0.115046812176704	0.995	0.998	1.19494606640762e-42	A
HDGF	3.25375905025567e-45	-0.115114657870637	0.981	0.984	8.90618927235982e-41	A
PCOLCE	7.04324156678503e-24	-0.11512416062548	0.994	0.996	1.9278760816604e-19	A
MELTF	3.1963208798441e-49	-0.115318624679005	0.575	0.646	8.74896951230926e-45	A
DNAJB4	4.77200542303855e-28	-0.116145563553232	0.961	0.972	1.30619332439411e-23	-
VEGFC	2.29211346601082e-108	-0.116878701175503	0.604	0.722	6.27397297916482e-104	-
ENO1	5.02716693964769e-20	-0.116906988552846	0.997	0.999	1.37603613472037e-15	A
CCDC92	8.45753041537633e-80	-0.117009703827954	0.824	0.869	2.31499522529681e-75	A
EIF3A	1.40337725679495e-50	-0.117090949045673	0.986	0.991	3.84132422729915e-46	A
BIRC5	2.1288897050237e-05	-0.117292734504549	0.311	0.333	0.582719690059087	-
SRSF2	1.45300473896094e-43	-0.117475757757301	0.961	0.973	3.97716457148388e-39	-
H3F3B	3.93518348032851e-51	-0.117615666942072	0.998	0.999	1.07713842223552e-46	-
CDK5RAP2	5.75774149436047e-26	-0.117637339137057	0.813	0.842	1.57600900183635e-21	A
EVI5	1.20214810472165e-113	-0.117642107949475	0.782	0.848	3.29051979224411e-109	A
FLNC	9.6155312993435e-11	-0.117946729376149	0.876	0.88	2.6319632272563e-06	A
CCT6A	3.86413994326196e-41	-0.11814229577071	0.995	0.994	1.05769238526966e-36	-
RPL37A	5.71317935567842e-85	-0.119232222814176	1	1	1.5638114532363e-80	AM
MANF	1.1578331468052e-37	-0.119318071525362	0.907	0.927	3.1692208894352e-33	-
PSMA4	7.44663327887871e-71	-0.119441401193473	0.996	0.997	2.03829246109468e-66	A
H3F3A	5.65420898246486e-73	-0.120025436222436	0.998	0.999	1.54767008268028e-68	-
ACTR2	9.36986981565224e-56	-0.120439044273016	0.995	0.997	2.56472076594033e-51	A
SUMO2	1.23049362397836e-105	-0.121631597689367	0.999	0.999	3.36810714755357e-101	-
HNRNPC	1.74371334765723e-49	-0.122264534928987	0.998	0.997	4.77289217520737e-45	-
RBFOX2	1.91416889662135e-95	-0.122639022035607	0.95	0.97	5.23946310383197e-91	A
COX7A1	3.46075709479027e-13	-0.122723662204517	0.83	0.84	9.47278431985994e-09	-
TSHZ1	2.26269665800617e-65	-0.122982624438027	0.657	0.736	6.19345329229449e-61	A
IER3	2.67801466493598e-49	-0.12306887507777	0.627	0.703	7.33026174086275e-45	A
AKAP12	1.52412959197812e-08	-0.123123348094142	0.906	0.921	0.000417184751916252	A
MEIS2	1.26980207619234e-44	-0.123177083612809	0.899	0.927	3.47570224295368e-40	A
CRELD2	1.37445263360763e-60	-0.123218161581956	0.909	0.935	3.7621517487108e-56	-
TUBB4B	3.25597649224847e-09	-0.124884730862273	0.977	0.975	8.91225885458251e-05	A
CDH2	9.54644615475435e-38	-0.125282664820209	0.579	0.639	2.61305324147936e-33	A
PTGR1	1.2345781110023e-24	-0.125893162956211	0.949	0.961	3.37928720543549e-20	-
CXCL12	1.50255136218155e-26	-0.126228350209026	0.26	0.338	4.11278358856334e-22	-
SEPTIN9	6.40045859847718e-76	-0.126435004654585	0.95	0.966	1.75193352757517e-71	AM
USP53	4.21934926912391e-29	-0.126649110187315	0.79	0.827	1.1549202819446e-24	A
YWHAZ	1.68113685078523e-46	-0.12709256751825	0.998	0.999	4.60160778796933e-42	A
COL6A1	3.57504476450515e-28	-0.127246526956304	0.999	0.999	9.78561252940348e-24	A
LRRC59	2.05398843406516e-43	-0.127586560395856	0.977	0.981	5.62217714172316e-39	A
HNRNPDL	2.41057859712906e-39	-0.127883559707728	0.975	0.984	6.59823573606167e-35	A
SPTBN1	1.4282986518144e-50	-0.128030130819852	0.911	0.935	3.90953906974638e-46	AM
CUL4B	3.09015079831655e-28	-0.128038180588743	0.937	0.956	8.45836076515207e-24	A
SRP72	3.29060860994357e-77	-0.128038256685351	0.989	0.993	9.00705388713755e-73	A
YWHAB	1.2595986798415e-84	-0.128160053626978	0.999	1	3.44777350646214e-80	A
PRKDC	4.26860095376555e-51	-0.128166650181087	0.979	0.985	1.16840145306471e-46	-
MACF1	3.47273186452684e-80	-0.129012751264324	0.866	0.911	9.50556165958287e-76	A
CISD1	1.02980599944747e-98	-0.129067424451384	0.895	0.933	2.81878498168762e-94	-
ANPEP	3.37943110297078e-48	-0.129543234065923	0.993	0.997	9.25017881505162e-44	A
IFI44L	2.15748120976591e-109	-0.129695592351278	0.501	0.63	5.90545756737125e-105	-
NPM1	6.14218912530338e-48	-0.129891709362492	0.999	1	1.68124000737804e-43	A
PDIA4	1.07158891480869e-61	-0.129997067786146	0.961	0.974	2.93315317761434e-57	A
MLEC	5.31916034442784e-66	-0.130626641728701	0.986	0.989	1.45596056947679e-61	A
KPNB1	7.1717556645631e-49	-0.13128137392039	0.965	0.974	1.96305296050421e-44	A
DNMT1	1.87984455948278e-55	-0.131577298781459	0.873	0.91	5.14551052821628e-51	A
CCND1	7.1640740499058e-07	-0.131647086527134	0.979	0.977	0.0196095034894021	A
PHTF2	3.14517978691672e-121	-0.132036671830623	0.699	0.783	8.60898611274844e-117	AM
ATP1B3	1.37455611585596e-67	-0.132320511128139	0.979	0.986	3.76243500032093e-63	A
RANBP1	2.33200717384066e-38	-0.132609104612292	0.987	0.989	6.38317003623666e-34	-
DDX5	1.41100373696057e-67	-0.132849064538974	0.995	0.997	3.86219942880848e-63	A
NPC2	1.16023312903933e-50	-0.133082749087692	0.986	0.991	3.17579012080644e-46	A
PTX3	0.148503052694014	-0.133924861756867	0.907	0.914	1	A
PTTG1	3.26994874278138e-11	-0.136298092393775	0.659	0.688	8.95050369874118e-07	A
HLA-A	1.12214737362603e-38	-0.13648902811228	0.991	0.993	3.07154179108918e-34	A
SFPQ	3.85948586790298e-39	-0.136503407012369	0.944	0.962	1.0564184717624e-34	A
ANP32E	2.47333063801202e-58	-0.13707683437332	0.835	0.88	6.77000062236651e-54	-
S100A16	5.46135735135923e-27	-0.137432452192851	0.998	0.999	1.49488273421405e-22	A
PLK2	8.05438433440262e-82	-0.138478050368058	0.488	0.61	2.20464608001269e-77	A
PRNP	6.84006259349131e-89	-0.139014822344766	0.829	0.866	1.87226193309044e-84	A
NSG1	1.04330035924789e-112	-0.139928112481322	0.186	0.336	2.85572174333332e-108	A
KRT10	4.99551002530067e-75	-0.140494159007738	0.997	0.998	1.3673710041253e-70	AM
TGFB1	1.00806999549173e-97	-0.140911051043269	0.96	0.974	2.75928919165995e-93	-
PTMS	6.50486903877118e-58	-0.140923177171722	0.998	0.999	1.78051275329245e-53	A
SRGN	8.30822173246913e-08	-0.141686281939371	0.633	0.652	0.00227412645261145	-
PKM	1.82041013301298e-69	-0.141769773320886	1	1	4.98282661608314e-65	A
STMN1	9.21467429037718e-07	-0.141907401874843	0.719	0.73	0.0252224064676204	A
COL5A2	3.50307508994264e-48	-0.141961840036221	0.941	0.964	9.58861713619099e-44	-
TMBIM4	7.83582223735937e-90	-0.142117215885173	0.993	0.995	2.14482126281001e-85	A
LRRFIP1	3.0989417690211e-86	-0.142427398881432	0.912	0.949	8.48242341016457e-82	A
USP33	1.883534249844e-110	-0.142519392426005	0.897	0.935	5.155609948673e-106	A
TRIOBP	3.1632020520889e-113	-0.143114363854758	0.949	0.967	8.65831665697774e-109	-
MORF4L2	2.12119424760616e-69	-0.143456968580134	0.982	0.989	5.80613289454759e-65	-
HMGN2	9.09712490711087e-26	-0.143457397172336	0.988	0.993	2.49006502957439e-21	A
SERPINB6	2.00244552753267e-22	-0.143483766701013	0.991	0.993	5.48109389796242e-18	A
TMED9	4.29991498180268e-78	-0.143760129708274	0.996	0.997	1.17697272881903e-73	-
G3BP1	4.22011221627346e-82	-0.14459678395412	0.944	0.967	1.15512911583837e-77	-
HNRNPD	2.24693870669254e-49	-0.145147611614849	0.947	0.963	6.15032062795883e-45	A
CALM1	2.68515870009558e-77	-0.145800134371542	0.999	0.999	7.34981639390161e-73	A
EMILIN1	3.48312825479743e-115	-0.145843375119815	0.913	0.949	9.53401865903153e-111	-
ASPH	1.47043544480844e-62	-0.146596959641719	0.935	0.952	4.02487589952967e-58	-
AKR1C3	1.87995606589149e-14	-0.147263460735694	0.854	0.859	5.14581574355819e-10	A
DST	3.42261836436987e-41	-0.148503820793827	0.989	0.994	9.36839098695321e-37	A
SEC14L1	2.12814647063296e-119	-0.149472955718586	0.868	0.905	5.82516251941654e-115	A
ISLR	1.29162764302146e-32	-0.149742991772428	0.86	0.884	3.53544318447834e-28	-
SRSF7	2.78586023403078e-67	-0.149805865155239	0.916	0.947	7.62545663258904e-63	A
TPX2	1.4596719619709e-24	-0.150818244513815	0.405	0.479	3.99541409430674e-20	-
ZFP36L1	1.42288956242125e-56	-0.150948325188657	0.994	0.997	3.89473331025944e-52	AM
NT5E	7.26310138139969e-78	-0.150963616005093	0.929	0.957	1.98805611011672e-73	A
FRMD6	6.92840075257654e-41	-0.151516190165403	0.943	0.963	1.89644185399525e-36	-
MFAP2	4.76747165442146e-92	-0.151557236526653	0.854	0.916	1.30495234124824e-87	-
COL1A1	2.68985317334321e-40	-0.151689961906275	1	1	7.36266610607504e-36	AM
XRCC5	1.33504988952298e-59	-0.152249254025359	0.989	0.994	3.65429855760229e-55	AM
CPA4	3.20818020689517e-12	-0.152616311625855	0.756	0.78	8.78143086231347e-08	-
CALM2	6.59160120485611e-62	-0.153103484828486	0.999	1	1.80425308179321e-57	A
SMS	5.09919408676199e-59	-0.153130556023045	0.971	0.98	1.39575140542849e-54	-
HSPD1	3.8567711941195e-44	-0.154958660170492	0.995	0.998	1.05567541125439e-39	A
FUS	1.6119723723425e-69	-0.155466776391378	0.93	0.955	4.41229077757588e-65	A
CAMK2N1	0.00302303015093405	-0.155569758708241	0.973	0.971	1	A
TNFRSF11B	0.00105672788134549	-0.156545602148109	0.403	0.416	1	-
MT-ND6	5.78922199249733e-71	-0.156599014923891	0.602	0.705	1.58462584378637e-66	-
GREM1	5.15600794511346e-11	-0.156636009467238	0.686	0.723	1.41130249473646e-06	-
DPYSL3	4.1220272174696e-217	-0.156841753787275	0.393	0.608	1.12828128996578e-212	A
TNFAIP2	2.05687617846177e-60	-0.157668597257182	0.708	0.775	5.63008147568557e-56	A
NPTX2	4.19584884581502e-36	-0.15774984123733	0.307	0.387	1.14848774607649e-31	A
SRSF3	2.29017468075481e-47	-0.158032549019931	0.981	0.988	6.26866613616207e-43	A
DPYSL2	1.41163839388917e-80	-0.158227208011907	0.986	0.995	3.86393661175343e-76	A
MBOAT7	8.03959438388227e-159	-0.158542151320323	0.866	0.922	2.20059777475625e-154	AM
PRRX1	1.10386094061388e-58	-0.15893898330973	0.894	0.923	3.02148816664831e-54	-
SET	5.44031143820732e-54	-0.159260227047308	0.996	0.998	1.48912204686611e-49	-
NAMPT	1.80496766628978e-132	-0.159333392254609	0.867	0.924	4.94055749616838e-128	A
ATP2B4	5.53552465995999e-64	-0.159709287158136	0.939	0.961	1.51518380992425e-59	A
LMNA	1.87709298261431e-89	-0.159809369801411	1	0.999	5.13797891201189e-85	A
PFKP	1.80224037237779e-71	-0.159844164168266	0.939	0.949	4.93309234727249e-67	A
SNTB2	2.43891039543741e-193	-0.161015412470861	0.839	0.912	6.67578553439128e-189	A
SAP30	1.36024404686227e-50	-0.161591267678978	0.735	0.778	3.72326000507142e-46	-
MT-CO2	8.24047264235124e-70	-0.161707837231448	0.998	0.998	2.25558217166438e-65	-
PTPN14	1.13632393389143e-112	-0.161856058629952	0.851	0.904	3.11034587184761e-108	A
SRM	3.34967207485069e-66	-0.164815799843216	0.992	0.995	9.1687224032813e-62	-
HNRNPA3	1.79589046397975e-65	-0.16525931232921	0.967	0.98	4.91571137800538e-61	A
HSP90AB1	3.18248957128171e-79	-0.165608188827353	0.999	1	8.7111104545123e-75	-
PRSS3	2.85568144280829e-51	-0.165839607331222	0.482	0.573	7.81657124525484e-47	A
UBE2S	4.1254247533687e-16	-0.166247143963235	0.928	0.93	1.12921126349208e-11	-
HEG1	5.82621693444891e-75	-0.166321031098881	0.822	0.884	1.59475209929735e-70	-
EMP1	7.87231212026415e-64	-0.166474368376361	0.97	0.984	2.1548092735587e-59	A
HLA-E	5.93748436909563e-41	-0.166914183322566	0.987	0.988	1.62520822150886e-36	AM
G6PD	1.27132967559781e-96	-0.167036562801118	0.948	0.972	3.47988358804633e-92	-
RRBP1	3.47749569118379e-84	-0.168700771772182	0.993	0.993	9.51860120590827e-80	A
NFIC	8.60043295212084e-125	-0.169905079152815	0.993	0.997	2.35411050765452e-120	A
MALL	1.1618402063908e-47	-0.170018938400453	0.699	0.778	3.18018901293289e-43	-
ARHGAP6	4.14578776348107e-204	-0.170181485573205	0.386	0.589	1.13478502662004e-199	A
AAK1	1.6351627268591e-158	-0.175606639822003	0.922	0.958	4.47576741595873e-154	A
CALR	6.69642545330873e-58	-0.177381375302858	0.999	0.999	1.83294557507967e-53	-
ARF5	4.00646022358523e-155	-0.177693680908935	0.983	0.993	1.09664829239975e-150	-
MYPN	2.41193051379385e-199	-0.178178821350981	0.55	0.718	6.60193620235653e-195	-
GCLM	3.8962828062551e-114	-0.17818417861623	0.857	0.906	1.06649052972815e-109	A
GLUD1	2.9074340490946e-92	-0.179151517853105	0.957	0.967	7.95822847918175e-88	-
ZEB1	9.23682358606911e-108	-0.182613201564566	0.934	0.966	2.52830335197884e-103	A
LINC00842	5.30302829864817e-163	-0.183336797499811	0.237	0.424	1.45154490590598e-158	-
HNRNPA2B1	4.38072103542126e-53	-0.184569706888727	0.996	0.997	1.19909096181551e-48	A
PIK3R1	5.83532829633074e-40	-0.186716719955115	0.965	0.975	1.59724606127165e-35	A
HNRNPR	6.96298801954925e-94	-0.188324319983724	0.952	0.972	1.90590908071102e-89	A
HSPA5	1.23091235625955e-44	-0.188424682318097	0.99	0.992	3.36925330155365e-40	-
TPST2	2.33029073049516e-48	-0.190145745645005	0.811	0.835	6.37847178751136e-44	A
RECK	1.73725447021214e-122	-0.190591104439906	0.92	0.955	4.75521293586468e-118	A
SERPINE1	1.92602356694328e-23	-0.191816251123058	0.994	0.993	5.27191170743715e-19	A
CCK	2.56671103080617e-14	-0.192252703459379	0.298	0.347	7.02560143352264e-10	-
NCL	1.37929067216981e-65	-0.192402801379155	0.993	0.997	3.77539442786322e-61	A
NQO1	1.85001721537039e-32	-0.193489645184373	0.99	0.994	5.06386712191182e-28	-
ARHGAP18	6.08422220430389e-97	-0.193783871259587	0.974	0.985	1.66537330176206e-92	AM
NABP1	1.42787510229256e-53	-0.194377431085439	0.956	0.969	3.90837972999519e-49	AM
HNRNPAB	1.96905332138164e-79	-0.195511966623697	0.955	0.973	5.38969275128583e-75	-
CREB3L1	1.20541859259915e-106	-0.197507563676291	0.978	0.987	3.29947177166239e-102	A
HNRNPU	2.026966344649e-77	-0.197975257519712	0.977	0.986	5.54821227857323e-73	-
SERPINH1	2.70819136711313e-112	-0.198995870581704	0.996	0.998	7.41286141006207e-108	AM
CKAP4	4.84061239125847e-90	-0.203170736450855	0.995	0.996	1.32497242373527e-85	A
COL12A1	1.64838186128173e-76	-0.203590654191468	0.953	0.975	4.51195083070035e-72	A
HNRNPA1	4.01268277590838e-83	-0.205857804470289	0.998	0.998	1.09835152942164e-78	A
C1QBP	2.46566711104685e-103	-0.206211496015756	0.997	0.998	6.74902401635745e-99	-
FBN1	1.42887606269863e-81	-0.206251849312216	0.977	0.988	3.91111955881869e-77	A
PHACTR2	4.56264185545669e-85	-0.207231960341335	0.94	0.957	1.2488863286756e-80	A
COL5A1	8.24226753112073e-84	-0.210813983291509	0.963	0.977	2.25607346861837e-79	-
AHNAK2	9.37252342776599e-58	-0.219760692186634	0.961	0.97	2.56544711264811e-53	-
HSP90B1	1.60809136926986e-81	-0.219958535168778	0.997	0.998	4.40166769596546e-77	A
PLIN2	5.98665342657951e-84	-0.222009194762149	0.998	0.999	1.63866677592334e-79	A
MT-CO1	6.78319351865648e-86	-0.222976528872155	0.999	0.999	1.85669572992665e-81	-
PRSS23	1.0827363514922e-48	-0.22334851097771	0.991	0.992	2.96366594130445e-44	A
S100A10	3.05648303839785e-82	-0.223765158454228	1	1	8.36620537270261e-78	A
ADAMTS1	1.07344889680087e-83	-0.225685237357916	0.673	0.777	2.93824432032335e-79	-
COL6A3	3.92653518455445e-63	-0.227917264129564	0.991	0.996	1.07477121071624e-58	-
PLP2	6.40153120013447e-145	-0.229338878493358	0.989	0.993	1.75222712010081e-140	-
STXBP6	1.68899546978858e-164	-0.229571241301216	0.802	0.889	4.62311839990529e-160	A
MT-ND2	1.31803571477159e-80	-0.230167011654832	0.996	0.998	3.60772735847279e-76	-
MT-ND4	8.23026815377253e-82	-0.234009068077548	0.998	0.998	2.25278899905062e-77	-
MT-ND5	1.28480941714412e-79	-0.234382982574595	0.992	0.995	3.51678033660689e-75	-
LOXL2	2.58864016639262e-114	-0.234592728912617	0.929	0.951	7.08562586344988e-110	A
FSTL1	2.122614367772e-82	-0.236271523304177	0.997	0.998	5.81002004746552e-78	A
ALDH1A3	2.99879227440848e-32	-0.23675881168305	0.685	0.72	8.20829421351089e-28	A
DPP4	1.31847190721295e-229	-0.2391324425427	0.408	0.631	3.60892130442329e-225	-
H2AFZ	5.77425491031308e-27	-0.240012365498375	0.989	0.993	1.5805290540509e-22	-
ADH1B	8.49823116258701e-12	-0.242021295127851	0.309	0.354	2.32613583382332e-07	A
TXNRD1	1.92727780023862e-59	-0.24527684072869	0.991	0.995	5.27534479481316e-55	A
MT-CYB	3.42330674957407e-104	-0.249156090488065	0.998	0.998	9.37027523493414e-100	-
PTMA	4.1523102596281e-92	-0.254828173311814	0.997	0.999	1.1365703642654e-87	A
CRABP2	8.51361070394377e-60	-0.256777096857991	0.645	0.745	2.33034552188349e-55	-
ITGA2	2.5916323001241e-135	-0.258111770581061	0.671	0.787	7.09381593189969e-131	A
HIF1A	4.38796777834096e-138	-0.260850750495127	0.991	0.996	1.20107454028749e-133	A
MT-ND1	9.2376538113705e-90	-0.261123723269141	0.996	0.997	2.52853060124833e-85	-
CYB5A	2.4291206971168e-114	-0.261151371052623	0.997	0.998	6.64898917214811e-110	A
PDGFRA	2.53501125515108e-125	-0.262112741966264	0.678	0.795	6.93883280759954e-121	A
ANKRD1	9.5510394089076e-35	-0.272606180402377	0.718	0.775	2.61431050700619e-30	A
CD9	1.23801162261757e-79	-0.284903438659125	0.786	0.875	3.3886854134288e-75	AM
CAVIN2	6.05880496036429e-181	-0.290982602501546	0.709	0.851	1.65841609375091e-176	AM
UACA	3.31613810803124e-134	-0.291335053911075	0.864	0.919	9.07693322930312e-130	AM
ARHGAP29	6.43384387584267e-166	-0.306012871444072	0.693	0.826	1.76107174569566e-161	-
RBBP7	3.45790200964642e-233	-0.309754622154468	0.95	0.971	9.46496938080419e-229	A
HIST1H4C	5.13723370472005e-48	-0.320030346144559	0.894	0.918	1.40616360965597e-43	-
TMX4	1.90438638035056e-48	-0.330956020127177	0.839	0.866	5.21268640029555e-44	-
TMEM158	1.1892456239209e-137	-0.334698078693037	0.71	0.806	3.25520312179628e-133	A
S100A3	1.71170929820804e-73	-0.33700289875009	0.967	0.972	4.68529069105505e-69	-
OXTR	2.88868945367351e-148	-0.344022928757719	0.545	0.701	7.90692077259513e-144	A
MT-CO3	9.31453625394944e-136	-0.348307715029409	0.999	0.998	2.54957486343104e-131	-
SGK1	9.58705744261213e-120	-0.360792827402059	0.757	0.832	2.62416936319179e-115	AM
MT-ND3	1.40609756674102e-155	-0.392646596613767	0.997	0.998	3.84877025968352e-151	-
C12orf75	1.02398348967073e-210	-0.400941155355369	1	0.999	2.80284760792671e-206	-
MT-ATP6	3.44858461500635e-122	-0.406392974618167	0.998	0.998	9.43946580819538e-118	-
SLC44A1	0	-0.455505649106445	0.969	0.988	0	AM
YWHAQ	0	-0.488707458045581	0.998	0.999	0	AM
KRT19	1.13846858805206e-234	-1.12428505892206	0.609	0.77	3.11621621921609e-230	AM

## Sheet: DGE MD.MDmut day 6
Gene	p_val	avg_log2FC	pct.1	pct.2	p_val_adj	Type
MMP3	4.21428628737964e-194	1.75984132975133	0.868	0.719	1.15353444258155e-189	-
FOS	0	1.19433057160364	0.96	0.754	0	A
TNC	4.35496626877401e-222	0.912651441154243	0.915	0.743	1.19204136708882e-217	A
CLU	3.435000434566e-144	0.827872587907145	0.997	0.984	9.40228318949406e-140	A
AKR1C1	4.09045100006693e-210	0.80306563727245	0.975	0.932	1.11963824773832e-205	A
STC1	1.02185830642556e-40	0.790226956120759	0.896	0.823	2.79703055634806e-36	A
ID3	4.77346185106982e-158	0.788360012059342	0.882	0.716	1.30659197787483e-153	A
AKR1C2	1.13165127235877e-77	0.77011130139213	0.892	0.819	3.09755586270043e-73	A
FBXO32	5.307846106704e-139	0.757637188343621	0.93	0.819	1.45286363632702e-134	A
CLEC2B	5.00527649092375e-127	0.719494820702133	0.968	0.944	1.37004428109565e-122	-
SBSN	1.01878404787718e-161	0.717295036272209	0.835	0.665	2.78861569584942e-157	-
IGFBP3	2.32811883717774e-173	0.702667454640592	0.903	0.732	6.37252688112292e-169	A
LINC01615	7.66407833247844e-116	0.696117324021527	0.951	0.891	2.097811521166e-111	-
C11orf96	2.11662669176614e-145	0.66022490861723	0.622	0.353	5.79363058070228e-141	A
TPM4	0	0.653808317520749	1	0.999	0	A
CRLF1	9.60848763725698e-120	0.616818060731011	0.765	0.566	2.63003523606998e-115	-
PLCG2	0	0.599980562108785	0.852	0.558	0	A
ID1	2.22648725846865e-145	0.592286841198216	0.978	0.956	6.09434092388039e-141	A
GABARAPL1	0	0.559323664766921	0.92	0.748	0	-
ELN	9.46768346015955e-84	0.554259313460647	0.776	0.628	2.59149431671487e-79	A
CD109	1.00117254586393e-217	0.548628081285182	0.997	0.991	2.74040949253876e-213	-
F10	6.5096294193686e-137	0.518408253760937	0.956	0.904	1.78181576466957e-132	-
RPS17	0	0.505648491472339	1	0.999	0	-
STC2	1.44515780290564e-122	0.499320560758812	0.969	0.939	3.95568593811333e-118	A
ARF5	0	0.483908610888824	0.992	0.974	0	-
MGP	2.85834093728014e-13	0.479889654674193	0.387	0.31	7.82385081352319e-09	A
HIST2H2AA4	0	0.478391952231922	0.74	0.266	0	-
ADIRF	2.62898611454557e-105	0.470059389577192	0.999	0.995	7.19606079273415e-101	-
SELENOM	3.70615498692773e-249	0.446110067362826	1	0.999	1.01444874302186e-244	-
METRN	4.77791454351345e-154	0.446065825132789	0.993	0.99	1.3078107688505e-149	-
GADD45B	9.95533784257269e-126	0.440699817858044	0.967	0.928	2.724975074269e-121	A
CPA4	5.70123182045027e-62	0.440254562678863	0.868	0.777	1.56054117389365e-57	-
RPL31	1.24087037290987e-306	0.438208166582681	1	0.999	3.39651038472891e-302	A
CLEC3B	1.67583442480438e-137	0.434789358774587	0.685	0.438	4.58709398757456e-133	A
IFI27	3.09660515340335e-19	0.429582971718625	0.548	0.459	8.47602762589566e-15	-
S100A6	1.23023245959691e-245	0.425124027156328	1	1	3.36739228840866e-241	A
TXNDC17	7.60601230811257e-91	0.423725047971192	0.997	0.998	2.08191768897657e-86	-
ATP6V0E1	1.69425906239952e-141	0.423309376584761	0.998	1	4.63752590559996e-137	AM
RPL27A	3.19338468056573e-216	0.420405819199137	1	1	8.74093254764451e-212	-
CARD16	3.25652706151927e-83	0.419281672683247	0.781	0.672	8.91376587279054e-79	-
ALCAM	5.53934447703373e-100	0.415235446574325	0.976	0.943	1.51622937025367e-95	A
ITGBL1	1.14572292152214e-82	0.41255311517782	0.99	0.989	3.13607278079039e-78	-
HIST1H1C	7.75264701069167e-92	0.410320296215203	0.957	0.91	2.12205453976652e-87	-
NBL1	4.16514877821136e-161	0.408679627122553	0.989	0.979	1.14008452357201e-156	-
GATA2	2.32836556179293e-237	0.39880701943093	0.852	0.636	6.37320221573961e-233	AM
IL1R1	4.56760812185594e-146	0.394155620507433	0.984	0.945	1.25024569511441e-141	AM
NEXN	4.87913468361546e-136	0.393526211238274	0.981	0.956	1.33551674559923e-131	-
H2AFJ	1.52205728596127e-154	0.384969172776554	0.999	0.998	4.16617520313318e-150	-
SOD2	1.42127546042447e-14	0.383078268938065	0.993	0.993	3.89031519027387e-10	A
TGFBR2	2.20542514341379e-169	0.380816292814113	0.982	0.96	6.03668970255222e-165	A
ARID5B	3.33719839898259e-182	0.380046096775613	0.986	0.959	9.13457945769514e-178	A
IGFBP4	9.61673218018991e-65	0.376435162408972	0.997	0.998	2.63229193236158e-60	A
S100A4	4.71151737407306e-162	0.375058564964704	1	1	1.28963653563128e-157	-
TXN	1.161279503858e-85	0.37081160567673	1	0.999	3.17865425796012e-81	A
RPS28	0	0.36459870706804	1	1	0	-
NPTX1	1.18804614630632e-133	0.361777284570777	0.389	0.143	3.25191991166965e-129	A
RPS20	3.01633670403147e-168	0.361751263151034	1	0.999	8.25631682627493e-164	AM
ELOB	9.87119692413345e-288	0.360947677420088	1	0.999	2.70194402207381e-283	-
TNFRSF12A	2.26946815169839e-138	0.357738930340534	0.995	0.982	6.21198822482884e-134	-
POLR2L	1.56638665253845e-223	0.354226037721731	1	0.999	4.28751354532825e-219	-
AC078850.1	3.22006647839561e-103	0.353919436641943	0.687	0.485	8.81396596466446e-99	-
SRGN	4.16203803083028e-21	0.34760699458966	0.696	0.616	1.13923304979886e-16	-
COX5B	1.26741645958135e-284	0.34348057174418	0.999	0.999	3.46917233316608e-280	-
JAK1	1.40627208153079e-112	0.340395470624416	0.997	0.996	3.84924794156608e-108	A
OST4	4.24839290578495e-276	0.33238065149067	0.999	0.998	1.16287010617146e-271	A
COX6A1	0	0.331290266149707	0.998	0.999	0	-
RPS21	4.94681286946853e-306	0.328625109722291	1	1	1.35404161863093e-301	-
UQCR11	8.33765930941074e-268	0.328602046463506	1	0.999	2.28218410617191e-263	A
NDUFC1	4.39783076796196e-269	0.328415040769684	0.997	0.988	1.20377423780655e-264	A
PPDPF	4.50875001951709e-162	0.327196988561827	1	0.999	1.23413505534222e-157	-
OCIAD2	4.48903285609453e-58	0.324352831609105	0.881	0.79	1.2287380733702e-53	A
LRRFIP2	1.2266470264175e-158	0.323769140303156	0.991	0.973	3.35757824070998e-154	A
ANXA5	7.68466939588703e-97	0.322243803951237	0.999	1	2.1034477070422e-92	A
C4orf48	1.40000378425335e-179	0.320614491357825	0.998	0.994	3.83209035825826e-175	-
PNPLA3	1.46251513345979e-183	0.320458947806461	0.841	0.618	4.00319642330614e-179	-
ATP1B1	4.75560267617926e-143	0.320452612100143	0.92	0.777	1.30170356452379e-138	AM
NDUFA3	4.62772590337333e-252	0.320297752377189	0.996	0.986	1.26670113427135e-247	-
FHL1	7.2474696243212e-71	0.319947740579494	0.803	0.66	1.9837773855692e-66	-
MIR4435-2HG	5.06689032614399e-169	0.31924037490092	0.975	0.939	1.38690922007213e-164	-
KRT7	7.67068288528346e-37	0.317972776666178	0.959	0.896	2.09961931935979e-32	A
LY6K	1.96377980306036e-22	0.317570968917637	0.876	0.836	5.37525807693681e-18	-
COX4I1	2.64366665616631e-239	0.315645599234931	1	0.999	7.23624437125842e-235	-
DCBLD2	2.55300506998732e-54	0.314826489579826	0.949	0.913	6.98808547756929e-50	A
PRKAG2	1.2390671016107e-181	0.313387691931188	0.966	0.924	3.3915744705288e-177	A
UBC	4.51260546709668e-156	0.312534256560621	1	1	1.2351903684537e-151	A
MMP7	6.51987510818074e-81	0.312489115051424	0.394	0.205	1.78462021461123e-76	-
HIST1H2AC	6.36090614428539e-62	0.308279580031126	0.929	0.879	1.7411072298138e-57	-
EEF1A2	2.04270171022527e-109	0.307198683077811	0.513	0.284	5.59128312122862e-105	-
TKT	2.60291138801178e-87	0.306160542202806	0.999	0.998	7.12468905126585e-83	A
MT2A	2.83111603341458e-24	0.306142139437	1	0.999	7.74933080666239e-20	-
GSTO1	8.83054602317607e-121	0.305458088940873	0.997	0.997	2.41709705746375e-116	A
COL18A1	1.4290415456703e-71	0.303556777608925	0.931	0.89	3.91157251880875e-67	A
RPL37A	7.38357376710998e-183	0.303516242640605	1	0.999	2.02103181153334e-178	AM
RNASEK	3.31904893933112e-204	0.302657778669402	1	1	9.08490075673713e-200	-
RPL36AL	5.43654102695403e-276	0.302558491464471	1	0.998	1.48809000989786e-271	-
NDUFA13	9.25208982881702e-256	0.302157366315241	1	0.998	2.5324820279438e-251	-
ETS2	5.58590299007933e-154	0.301724873924077	0.885	0.744	1.52897336644452e-149	A
MAP1LC3B	8.13273580746418e-129	0.296992998122104	0.998	0.995	2.2260924452191e-124	-
FGF7	7.93878772003369e-44	0.296495641511111	0.774	0.668	2.17300497472762e-39	A
NDUFA6	1.26170518829326e-226	0.293700971837907	0.998	0.986	3.45353944139631e-222	-
SQSTM1	9.98551212353624e-59	0.293253289172784	0.997	0.999	2.73323437845434e-54	-
SLC4A7	4.94825949245522e-107	0.292608504253534	0.919	0.847	1.35443758827484e-102	A
MMP12	4.52663724898382e-55	0.291755278975443	0.37	0.219	1.23903114779185e-50	-
TFPI	8.73348069559368e-47	0.290034983327352	0.99	0.99	2.3905283359979e-42	AM
NDUFA1	5.30202190185229e-216	0.288845686233106	0.977	0.98	1.45126943497501e-211	-
SPCS3	3.03066492059615e-126	0.287396180613093	0.99	0.978	8.29553602065577e-122	A
LAYN	9.5791517485724e-111	0.286722534419391	0.93	0.866	2.62200541661924e-106	-
SOD3	3.13884346219524e-30	0.285499733228584	0.851	0.75	8.59164232472082e-26	A
RALGPS2	1.83123698825651e-122	0.283427519494929	0.963	0.917	5.01246188425571e-118	A
ADAMTS5	4.37130847499245e-112	0.282848056329311	0.751	0.521	1.19651455577493e-107	-
ROMO1	1.01573744625294e-167	0.282723190395653	0.999	0.995	2.78027653788355e-163	A
REEP5	2.37196318236493e-145	0.282310639114077	0.999	0.993	6.49253762276928e-141	A
IFI27L2	1.33129052951623e-164	0.282237986336755	0.995	0.989	3.64400843739182e-160	-
MGST3	1.27791870607638e-162	0.28098200075657	0.998	0.999	3.49791908227226e-158	A
MTRNR2L12	2.69869569550735e-89	0.279846693298766	0.97	0.924	7.38686985774271e-85	-
MT1E	8.81967482211476e-20	0.279160883669017	0.996	0.996	2.41412139230925e-15	-
ARL4C	2.57163707042303e-61	0.278801381667895	0.87	0.777	7.03908498916193e-57	A
ANXA1	4.46750382964819e-82	0.277142328533903	0.999	1	1.2228451482513e-77	A
MAP1LC3A	2.9871308062152e-175	0.27357651404697	0.985	0.957	8.17637444277226e-171	-
FKBP5	5.24004844814229e-80	0.273492363501521	0.983	0.973	1.43430606122551e-75	A
KRTCAP2	1.6046454127497e-144	0.273288703705842	0.999	0.996	4.39223542377849e-140	-
ITGB1	2.51779916098108e-52	0.272172007101831	0.999	1	6.89171986343742e-48	A
SNHG8	8.3631478678342e-66	0.270597691873046	0.992	0.99	2.28916083438358e-61	-
PET100	9.28374937104152e-191	0.270566337929482	0.995	0.982	2.54114787784148e-186	-
GAPDH	3.09297903517021e-94	0.270282106158551	1	1	8.46610221506789e-90	A
PMEPA1	1.49806940244039e-98	0.269062964410851	0.933	0.862	4.10051556835982e-94	-
MALAT1	7.52115602047672e-18	0.268117715193991	0.999	0.999	2.05869082592489e-13	-
FH	9.12305854460945e-99	0.265932716221097	0.961	0.924	2.4971635848305e-94	-
THY1	9.15482320654652e-22	0.264837603143889	0.997	0.997	2.50585820809591e-17	A
CEBPB	5.85796853003539e-75	0.264090811801035	0.997	0.994	1.60344314604129e-70	A
ATP5F1E	6.86098931003671e-206	0.26255419009876	1	1	1.87798999394325e-201	-
ATP5IF1	2.74538494827843e-134	0.261982303037535	0.994	0.994	7.51466768042772e-130	A
IFITM1	2.14784574077284e-188	0.260803313927717	0.656	0.374	5.87908336164341e-184	-
RPS27	3.0747153241664e-124	0.260759111829728	1	1	8.41611078530827e-120	-
SNHG6	1.10839401710544e-135	0.259571248959938	1	0.996	3.03389610362101e-131	-
TRAPPC5	1.92058944899586e-219	0.259538287666766	0.999	0.996	5.25703743979147e-215	-
SLIRP	3.04335422588832e-149	0.258326092231747	0.997	0.988	8.33026918710151e-145	-
MPC2	1.85143612628065e-102	0.257458597124119	0.992	0.989	5.06775096485539e-98	A
DSEL	9.69775616281641e-45	0.257039285450014	0.984	0.974	2.65446981688611e-40	-
NAA38	8.94517252690106e-169	0.256603992556779	0.997	0.985	2.44847262406336e-164	-
FKBP11	1.91950592969767e-65	0.256069133761377	0.991	0.979	5.25407163076847e-61	-
MRPL36	6.11638070828181e-168	0.256008432601499	0.992	0.979	1.6741757274709e-163	-
FKBP2	0	0.255605589622108	0.878	0.563	0	-
CST3	1.95990842088804e-75	0.255508775455446	1	1	5.36466132965474e-71	-
UBE2V1	2.89687058576889e-245	0.255493295174919	0.999	0.997	7.92931416736659e-241	A
NDUFB4	2.87694463782717e-185	0.254675341672034	0.998	0.993	7.87477286266054e-181	A
CCDC107	1.48780581745104e-153	0.254445950534941	0.985	0.943	4.07242208352698e-149	-
TMEM258	1.13133560040264e-194	0.253913636261349	1	0.998	3.0966918054221e-190	-
ATP5MD	3.36886457122502e-174	0.253601586079406	0.998	0.999	9.22125610435714e-170	A
RPL38	4.52467576869292e-137	0.251440237700886	1	0.999	1.23849425140663e-132	AM
PAWR	2.76750934029439e-125	0.251411233486792	0.904	0.788	7.5752265662538e-121	A
PTPN11	8.03311981941284e-109	0.247604963188994	0.983	0.96	2.19882555696968e-104	A
AK1	2.81625927113567e-75	0.246721311600841	0.994	0.99	7.70866487695255e-71	A
ATP5PD	3.46188168435788e-171	0.245849898054017	0.998	0.998	9.47586254642439e-167	-
SDCBP	8.06565611832659e-103	0.245032697960294	0.999	0.995	2.20773139270835e-98	A
SEC11C	7.26155245698882e-130	0.244527443694655	0.924	0.824	1.98763213852698e-125	A
BLOC1S1	2.29119919985174e-156	0.243157225431715	0.997	0.993	6.27147044983419e-152	-
RPL34	2.53372046042429e-156	0.241644730360622	1	1	6.93529964427338e-152	-
SEC62	6.25311820950632e-120	0.241351868112688	0.995	0.99	1.71160351630607e-115	A
UQCR10	1.71629817813708e-152	0.241140037447272	1	0.998	4.69785137319683e-148	A
GAS5	4.55290416520201e-49	0.23865311260283	0.999	0.998	1.24622092809909e-44	-
TMEM59L	1.17366939767188e-107	0.238329811435817	0.711	0.516	3.21256787530748e-103	-
PPP1R14B-AS1	9.14592910396336e-90	0.237884725987598	0.93	0.849	2.50342371433685e-85	-
ETFB	1.06248331685105e-99	0.236657159562584	0.999	0.998	2.90822933488469e-95	A
UBL5	2.56905818867194e-161	0.236384407082011	1	0.999	7.03202607403283e-157	-
RGMB	1.66922028422417e-102	0.235685147523726	0.77	0.594	4.56898976197839e-98	A
TLN1	1.46314460480714e-101	0.234588728675955	0.998	0.989	4.00491941227811e-97	A
MXRA7	1.15799956091813e-111	0.234219337494456	0.995	0.989	3.16967639814512e-107	A
PDLIM2	7.44384883919183e-118	0.233928354059399	0.999	0.998	2.03753030426359e-113	-
UBXN1	7.45811266720533e-149	0.233912842971885	0.996	0.985	2.04143459926744e-144	-
LGALS3	3.15812202143908e-57	0.233309173623987	1	0.999	8.64441159708306e-53	-
TIMP4	6.64578124321804e-45	0.232686105798321	0.604	0.481	1.81908324189364e-40	-
MYL9	1.77049088353414e-59	0.23266831609917	0.998	0.999	4.84618764640966e-55	-
ISCU	9.34694890066435e-94	0.232413998456475	0.998	0.997	2.55844685308985e-89	-
A1BG	7.32892740925217e-128	0.231034564085552	0.989	0.975	2.00607401046051e-123	-
EVA1B	5.7109225290796e-79	0.229132661091811	0.995	0.994	1.56319371465967e-74	-
TMA7	4.63208758898223e-153	0.22894662991462	0.999	0.999	1.26789501485622e-148	-
SRPX	8.69586422291546e-19	0.228873858359975	0.985	0.988	2.38023195509642e-14	-
RPL37	1.49292317096574e-149	0.228699644967038	1	1	4.08642930356742e-145	A
SNCG	2.7457348456665e-22	0.228391734912303	0.758	0.685	7.51562541955834e-18	-
HADHA	5.52059959400388e-136	0.228158919731342	0.997	0.991	1.51109852087074e-131	A
ATP5MF	1.62790712218621e-155	0.227607868545351	0.998	0.998	4.4559073748481e-151	-
CYP51A1	1.71143479407013e-101	0.227196149111943	0.953	0.893	4.68453931832875e-97	A
TPM1	1.4252948008921e-29	0.226831848154868	0.991	0.989	3.90131692900186e-25	A
PHPT1	1.22968786802029e-91	0.226045711578288	0.997	0.998	3.36590163234513e-87	-
OPN3	1.28341119611534e-76	0.22590992119488	0.887	0.787	3.51295312600692e-72	-
ATP5PO	1.94755431790842e-92	0.224606263187765	0.999	0.997	5.33084567897893e-88	A
RPLP2	8.11613678728444e-201	0.224218688148028	1	1	2.2215489614155e-196	-
MYL6	1.53905290279714e-88	0.223447565511799	1	1	4.21269560553632e-84	A
ID2	4.35196726382141e-93	0.222519367533888	0.752	0.547	1.1912204794532e-88	A
NDUFA2	6.68334949853687e-144	0.222445973662283	0.994	0.981	1.82936642473951e-139	-
DDX24	1.93598717603708e-96	0.221970150372911	0.997	0.987	5.29918409824869e-92	-
TMEM208	1.73711321208566e-103	0.221619855403464	0.995	0.989	4.75482628412086e-99	-
ATP6V0B	2.44182817423116e-61	0.220807952729217	0.994	0.991	6.68377207850553e-57	-
UQCRQ	7.58032392188441e-125	0.220682244204443	0.999	0.998	2.0748862638982e-120	-
MTLN	1.1513426935249e-105	0.219928262925189	0.976	0.976	3.15145522071636e-101	-
COX6C	8.97419593185056e-140	0.218505702751519	0.999	0.999	2.45641691046614e-135	A
PAK2	7.40841560355661e-112	0.217979305561894	0.986	0.975	2.02783151900552e-107	A
DAD1	1.52941577152909e-144	0.217820275253734	1	0.999	4.18631684982943e-140	A
PFDN5	2.80163893304355e-182	0.21673511091272	1	1	7.6686460875268e-178	-
DPM3	2.24490783525796e-111	0.216724624424574	0.992	0.978	6.14476172666807e-107	-
ZFAS1	4.58256725609497e-38	0.216529546717194	1	1	1.25434030933831e-33	-
CCDC85B	2.45030589897625e-32	0.216342317478119	0.995	0.987	6.70697730667779e-28	-
FTL	3.04407955894815e-34	0.215530860949162	1	1	8.33225456875288e-30	-
MIF	4.36938312205162e-80	0.214859846397833	1	1	1.19598754816797e-75	-
RIOK3	7.22519935049546e-111	0.214801425412138	0.981	0.945	1.97768156621762e-106	-
POLR2I	1.88843614554962e-154	0.213492965407409	0.994	0.984	5.16902741759843e-150	-
ZDHHC3	2.23640575318914e-111	0.213248224368448	0.985	0.965	6.12148982762932e-107	A
MICOS13	8.65380883333278e-128	0.211367588695696	0.997	0.994	2.36872055385985e-123	-
STK17A	1.26927207666015e-86	0.211009558677965	0.963	0.917	3.47425152823417e-82	A
IL32	9.31539600454847e-11	0.210728833296185	0.761	0.704	2.54981019436501e-06	A
HTATIP2	6.92910718969679e-76	0.210053342978238	0.984	0.958	1.8966352199638e-71	A
ANAPC11	5.8953236233201e-143	0.209967237449439	0.999	0.998	1.61366798217518e-138	-
DDIT3	0.184716620371312	0.209569245131812	0.688	0.662	1	A
SNX6	8.56058525610391e-132	0.207800303645815	0.999	0.993	2.34320339630076e-127	A
GADD45GIP1	7.11904568258456e-131	0.207363049144241	0.998	0.993	1.94862518423705e-126	-
IRS2	3.67855752418476e-67	0.206734322901267	0.865	0.748	1.00689476551985e-62	A
COX7C	2.64649879057427e-140	0.20648119209565	1	0.999	7.24399648955989e-136	AM
RHOB	2.54623699668184e-38	0.206211801040427	0.819	0.735	6.96955990731753e-34	A
PGRMC2	1.30417341622944e-66	0.205437876630192	0.986	0.974	3.56978347490323e-62	A
RPL36	7.13361860390785e-128	0.204818296190558	1	1	1.95261408426166e-123	-
NOL7	1.71741352003167e-120	0.204581615442061	0.992	0.981	4.70090428703069e-116	-
NFIL3	1.26646752437761e-67	0.202333044749853	0.91	0.83	3.46657490772639e-63	-
SBDS	3.50935889575118e-98	0.201698560019868	0.998	0.993	9.60581716945014e-94	-
TBX3	2.38454886978534e-51	0.201075702164186	0.916	0.852	6.52698716637642e-47	A
TIMM8B	1.22148707250475e-106	0.201046793642613	0.99	0.984	3.34345441486001e-102	-
MICU1	5.87610429069196e-159	0.201027212581682	0.963	0.876	1.6084072664482e-154	A
MRPL41	7.87756515277854e-91	0.200411570049071	0.992	0.992	2.15624713361854e-86	-
LRPAP1	9.29675211377904e-57	0.199840027265096	0.997	0.993	2.5447069885836e-52	-
COPS9	1.12985354442492e-120	0.199416603375699	0.995	0.994	3.09263512179989e-116	-
MRPS24	5.55910313593486e-101	0.198059012890111	0.999	0.996	1.52163771036809e-96	A
DAB2	3.65079825337619e-62	0.197807436058672	0.995	0.99	9.9929649791413e-58	A
ABHD12	4.40610847047917e-119	0.19686263823454	0.943	0.857	1.20604001053956e-114	A
BAG1	2.40746222089613e-80	0.196777592216362	0.945	0.88	6.5897055910369e-76	-
NORAD	6.86155852039854e-38	0.195300890596753	0.988	0.982	1.87814579820349e-33	-
SRP14	9.69216743949315e-140	0.19488629794362	1	0.999	2.65294007153807e-135	A
MGLL	6.93344889534581e-62	0.194763585604773	0.973	0.957	1.89782363163406e-57	-
CCN5	1.99364397453446e-13	0.19466153476525	0.722	0.636	5.45700228709572e-09	-
FDPS	1.28190790212059e-59	0.194331894255943	0.984	0.961	3.50883830968448e-55	A
IRS1	1.47108543091058e-170	0.193730861785803	0.805	0.566	4.02665504148844e-166	AM
DUSP4	2.45839343927481e-129	0.193285782255417	0.576	0.327	6.729114521983e-125	A
ERLEC1	9.99819124266025e-89	0.193036484408369	0.994	0.986	2.73670490694097e-84	-
LRRN4CL	8.89467311373192e-53	0.193012299806176	0.882	0.828	2.4346499246907e-48	-
LAMTOR4	1.7380376111078e-120	0.192562702777525	0.995	0.99	4.75735654912426e-116	-
YBX3	1.04195839794061e-57	0.191206976877084	0.998	0.997	2.85204852684303e-53	A
DERL1	1.79872554668734e-115	0.190795004323974	0.924	0.84	4.92347156639258e-111	A
GSTP1	9.23769537483691e-67	0.189212162283649	1	1	2.52854197800036e-62	A
NDUFS6	9.41743936936033e-85	0.188003653525599	0.997	0.995	2.57774150418131e-80	A
VPS4B	7.25937382412726e-129	0.18754928910359	0.977	0.932	1.98703580314011e-124	A
KCNMA1	3.9082357971617e-19	0.186395569452169	0.977	0.95	1.0697623023991e-14	-
NR0B1	9.58760153451637e-73	0.185937293431473	0.392	0.212	2.62431829202782e-68	-
TUT7	4.98431090579644e-42	0.185237153602735	0.952	0.892	1.3643055811346e-37	A
PDLIM1	3.55487119978328e-25	0.184775087407049	0.987	0.985	9.7303934480468e-21	A
RABAC1	2.01145989130544e-63	0.184180772399034	1	1	5.50576801448125e-59	-
MRPS6	2.37051122653384e-57	0.183927270298298	0.952	0.908	6.48856332926842e-53	A
RPL35A	5.58906251361551e-99	0.183920688896491	0.999	0.999	1.52983819122684e-94	-
NRDC	1.32300346027213e-90	0.183003541492383	0.973	0.948	3.62132507145687e-86	A
DNAJC1	6.28610726985312e-47	0.182851032081366	0.985	0.966	1.7206332819042e-42	AM
FNDC4	2.67667571579633e-105	0.182675231541484	0.881	0.749	7.32659676927773e-101	-
FAM180A	7.49139225812583e-69	0.182386259389274	0.929	0.846	2.0505438888942e-64	-
TLK1	7.55604358177287e-118	0.182363830305075	0.934	0.859	2.06824024920287e-113	A
AURKAIP1	1.63515768321894e-79	0.18234409175082	0.992	0.991	4.47575361050689e-75	-
PCGF5	2.29396992274872e-54	0.182231198199075	0.98	0.961	6.27905447254778e-50	A
TLN2	2.15058438110387e-93	0.182042587845278	0.879	0.768	5.88657956795751e-89	A
CDC42	1.55319331854967e-85	0.181962569010165	0.994	0.996	4.25140075153417e-81	AM
SELENOH	6.85359191841237e-97	0.181505374811076	0.994	0.99	1.87596517990783e-92	-
CARS2	2.71508936024651e-83	0.180957211014524	0.974	0.947	7.43174259686674e-79	-
DNAJC15	8.8651483215988e-50	0.180877150610854	0.994	0.983	2.42656839858802e-45	-
COMMD6	2.12145685567725e-85	0.180765749988748	0.998	0.999	5.80685170535976e-81	-
TMEM256	1.10788116343236e-80	0.18039411728475	0.979	0.964	3.03249232054705e-76	-
C5orf38	1.85638057006377e-86	0.180114051616653	0.95	0.896	5.08128489637856e-82	-
ATP5ME	2.50568990241757e-87	0.179982920295356	0.999	0.998	6.85857440089737e-83	-
NDUFS5	1.07812625126948e-71	0.179704193206728	0.996	0.997	2.95104717497481e-67	A
PHLDA2	1.2388084319899e-26	0.179519536691867	0.984	0.965	3.39086644004275e-22	-
KDSR	2.43279419764674e-73	0.179220928974333	0.983	0.952	6.65904427779866e-69	-
FIS1	7.46903583392941e-84	0.178964844132681	0.998	0.995	2.04442448846316e-79	A
TOMM7	3.54310081959329e-105	0.178879023653515	1	0.999	9.69817556339074e-101	A
SSR4	2.0614535760142e-60	0.178185652725845	0.999	0.997	5.64261072826605e-56	A
NDUFB1	1.77868245566141e-73	0.177293229972096	0.997	0.992	4.86860961763641e-69	-
ADPRHL1	6.05471375204137e-45	0.177163690366266	0.753	0.63	1.65729624820876e-40	A
SEC22B	9.91198852605555e-57	0.176787915761382	0.993	0.991	2.71310949935192e-52	A
MRPL52	3.2757808573038e-79	0.175936829856415	0.994	0.988	8.96646736261197e-75	-
NDUFS8	2.51342862700996e-79	0.175908862558813	0.997	0.993	6.87975683785166e-75	-
PRDX4	9.07278219870151e-45	0.175446821216642	0.996	0.996	2.48340194342858e-40	A
RGCC	8.93211402714562e-15	0.175067035632431	0.615	0.533	2.4448982515103e-10	A
SLC3A2	0.0567616824813517	0.174847544375793	0.967	0.937	1	A
C9orf16	2.30820001473567e-31	0.17361478604067	0.998	0.997	6.31800508033449e-27	-
NDUFB10	1.83177764919814e-93	0.173119611916673	0.999	0.996	5.01394178138515e-89	-
SPHK1	4.24340554593518e-62	0.172262046511143	0.86	0.745	1.16150496603338e-57	AM
NRP2	3.22221334468405e-43	0.172129085622853	0.808	0.717	8.81984236706918e-39	A
NOP10	8.72503545603184e-75	0.17188963055879	1	0.999	2.38821670502503e-70	-
AGTRAP	1.29314388255011e-69	0.171599108801914	0.973	0.942	3.53959343531616e-65	A
P4HA1	1.35920180710978e-07	0.171483492523496	0.984	0.982	0.00372040718642089	-
WIPI1	1.2221519884953e-46	0.171302132321407	0.988	0.977	3.34527442290934e-42	A
SON	1.72463615588552e-60	0.170931477376335	0.996	0.987	4.72067408588986e-56	-
TAF10	2.68118628686786e-88	0.169771779327802	0.99	0.978	7.33894310441471e-84	-
ELK3	7.39377553848538e-53	0.168696217988517	0.972	0.941	2.02382424039422e-48	A
KCTD9	5.9868249354615e-69	0.168560403101288	0.959	0.913	1.63871372133452e-64	-
RPLP1	2.77528837052887e-113	0.168243904573957	1	1	7.59651932781163e-109	A
FST	7.57651406852761e-21	0.167807052099505	0.924	0.869	2.07384343083738e-16	-
FAU	1.12926391636969e-135	0.167227559954345	1	1	3.09102119188712e-131	-
CLTB	1.43800162521428e-46	0.166539081739239	0.994	0.996	3.93609804853653e-42	A
SLC9A3R2	2.17054694041837e-39	0.166124426495027	0.981	0.965	5.94122108531316e-35	-
APRT	5.67453107239017e-56	0.16536564571685	0.997	0.997	1.55323264513464e-51	-
NPC1	6.0814012434625e-115	0.165154211107095	0.731	0.538	1.66460114836056e-110	-
MPG	1.8092957091571e-68	0.165056633936151	0.988	0.982	4.95240421510481e-64	A
ATP5F1D	5.82528841532868e-73	0.165038045441045	0.999	0.998	1.59449794504377e-68	-
IRX2	1.08708632742855e-63	0.164855133824541	0.828	0.733	2.97557269543743e-59	A
PTTG1IP	2.02738748368947e-23	0.164672446473049	0.993	0.987	5.54936502035482e-19	AM
NDUFV2	2.80586934472896e-50	0.163075847310619	0.999	0.998	7.68022557039211e-46	A
DTWD1	2.48631820998034e-63	0.162980709252087	0.985	0.967	6.80555020435819e-59	A
LAMTOR1	5.59047788363638e-72	0.162892383787349	0.997	0.994	1.53022560630895e-67	-
MAP2K2	3.98207822393865e-64	0.162795734622178	0.998	0.998	1.08997445145649e-59	A
CHCHD7	2.59997238018692e-80	0.162759459089389	0.963	0.909	7.11664439904763e-76	-
DYNLT3	1.34145289836754e-81	0.162240219807426	0.951	0.913	3.67182487341163e-77	A
MRPS18C	1.36895924963121e-73	0.162148347505009	0.989	0.965	3.74711525809055e-69	-
YPEL3	1.7761818574276e-51	0.16204681235958	0.98	0.953	4.86176498015083e-47	A
UQCRB	3.92318792727492e-99	0.162045615978133	0.999	0.999	1.07385499945369e-94	A
RPL14	5.40074645757669e-73	0.16175519761307	1	1	1.47829232036789e-68	A
FAH	4.46061781394204e-12	0.161345034362125	0.948	0.927	1.22096030803222e-07	A
PLPP3	2.28051819374493e-31	0.161091479530649	0.975	0.961	6.24223439991861e-27	-
RAB31	9.37283656423075e-44	0.160545836461895	0.977	0.945	2.56553282436124e-39	A
MPHOSPH8	2.47694912632541e-87	0.160465206464037	0.977	0.923	6.7799051485779e-83	A
GPX4	1.05937980118891e-46	0.160454516726273	1	1	2.8997343918143e-42	-
DCN	6.16826722529566e-06	0.160447005077161	0.997	0.994	0.168837810490793	A
HAGH	2.23166584954299e-88	0.160328881751011	0.944	0.872	6.10851576336908e-84	AM
ASL	2.68549326041604e-82	0.160278247397988	0.924	0.861	7.35073215241078e-78	-
EIF5	1.97334385770776e-25	0.160070177874525	0.99	0.974	5.40143680731767e-21	A
ATP6V1G1	1.5321907229681e-30	0.159470763235708	0.997	0.993	4.19391244690828e-26	A
EPB41L4A-AS1	7.02193555219977e-38	0.159348015823551	0.944	0.902	1.92204419934812e-33	-
RAB2A	7.39924184985477e-81	0.159141169579452	0.999	0.995	2.02532047914225e-76	A
ACOT13	4.33375692638656e-80	0.158281772668316	0.966	0.923	1.18623594589053e-75	A
GNPDA1	5.65091049141868e-67	0.158013680326844	0.933	0.875	1.54676721971112e-62	A
PRDX2	2.67394694683924e-45	0.157844847511832	0.995	0.997	7.31912758288837e-41	-
TCF25	6.28648289095121e-77	0.15774898826095	0.991	0.976	1.72073609691116e-72	-
SPCS2	4.23799104873286e-76	0.157336142101553	0.994	0.985	1.16002290985916e-71	-
C4orf3	9.17088754202518e-50	0.157252930684094	0.992	0.983	2.51025533800313e-45	A
NDUFAB1	5.32647776188883e-67	0.156939326944217	0.999	0.995	1.45796349298421e-62	-
UXT	2.02164747150118e-93	0.156788444273861	0.99	0.99	5.53365345899304e-89	A
FTH1	4.38827508630748e-24	0.15675001089352	1	1	1.20115865662408e-19	AM
RAB3B	6.23924823068624e-53	0.15663592670841	0.826	0.71	1.70780702570344e-48	A
PSMA7	8.24532175748103e-49	0.156624643896378	0.999	0.998	2.25690947145771e-44	-
NDUFB8	7.74710810420263e-69	0.156579610260051	0.995	0.993	2.12053843028234e-64	-
SELENOS	5.03691495305955e-47	0.156448903609806	0.993	0.988	1.37870436095146e-42	-
VAMP5	7.80726221692125e-35	0.156138787206704	0.999	0.998	2.13700381401569e-30	A
CALB2	2.71621013430382e-122	0.156027694968297	0.288	0.083	7.43481037961642e-118	-
SCAND1	1.7095315550226e-66	0.155957001488233	0.997	0.994	4.67932977240785e-62	A
ATF5	1.51791403672246e-51	0.155951907224955	0.92	0.844	4.15483430131671e-47	-
RALBP1	6.11184268031605e-72	0.155104884496073	0.992	0.972	1.67293357845611e-67	A
DDX6	7.75305223568915e-66	0.154999131472499	0.979	0.95	2.12216545795283e-61	AM
FDX1	6.67533269433737e-40	0.154978059023045	0.975	0.956	1.82717206509403e-35	A
MEST	7.05991596109869e-14	0.154877301437265	0.76	0.699	1.93244019687193e-09	AM
NDUFS4	9.33227740267509e-97	0.154705595099534	0.996	0.984	2.55443097066023e-92	A
FNDC3A	5.96212264910476e-36	0.15465945552091	0.94	0.896	1.63195221151296e-31	AM
SURF1	6.04405152119297e-76	0.154429590291204	0.974	0.942	1.65437778238094e-71	-
ISG15	3.15309321037238e-11	0.15425140121973	0.948	0.93	8.63064673543128e-07	A
SERF2	2.2225588423562e-63	0.153911560972795	1	1	6.08358806329738e-59	-
PROS1	2.07174433862358e-50	0.153371196466208	0.941	0.883	5.67077860368047e-46	-
NDUFA11	7.14927947306457e-81	0.152896353426771	0.999	1	1.95690077736724e-76	-
IDI1	4.51063047885677e-47	0.152822047975931	0.9	0.829	1.23464977467267e-42	-
RNF181	3.66294304411933e-65	0.152671613221428	0.996	0.987	1.00262077003634e-60	-
RPL19	2.4964756232678e-85	0.152555340781014	1	1	6.83335307600862e-81	-
MRPS36	3.10874333589541e-84	0.152522181092434	0.988	0.97	8.50925225901292e-80	A
CKB	3.17505736999975e-23	0.1524337521691	0.889	0.836	8.69076703316331e-19	A
ACBD3	1.02151813673782e-65	0.152024160816405	0.975	0.946	2.79609944387876e-61	A
FAM200B	9.76945321952747e-79	0.151800640697655	0.972	0.936	2.67409473524906e-74	-
ANKRD29	4.92050378241931e-56	0.151636826505248	0.932	0.87	1.34684029532381e-51	-
DENR	5.65597177643381e-79	0.151577261139524	0.978	0.953	1.54815259464546e-74	A
TRIB1	3.15323109306617e-105	0.15144825471115	0.685	0.471	8.63102414794072e-101	AM
RND3	8.7366673977902e-05	0.151368267902795	0.949	0.943	1	A
SRRM2	4.59729380290494e-50	0.151349123836125	0.995	0.983	1.25837125973114e-45	-
DCTN3	2.77643795660582e-76	0.150910820904437	0.997	0.993	7.59966597482144e-72	-
PAFAH1B1	2.60753484665587e-74	0.150630771630498	0.986	0.968	7.13734438226645e-70	A
AC008522.1	1.53520186267883e-218	0.150375793949319	0.442	0.133	4.20215453852449e-214	-
TIMP2	3.69316385005059e-31	0.150134645571628	1	0.998	1.01089280903585e-26	A
RPL28	5.81024468581416e-65	0.149600966418725	1	1	1.59038017540105e-60	-
EEF1E1	3.98715314717152e-68	0.149385450659033	0.956	0.922	1.09136355944379e-63	-
TOMM20	5.00361037654303e-58	0.149212049892318	0.997	0.992	1.36958823226736e-53	AM
TCEAL4	6.52198401981165e-22	0.148916094083407	0.985	0.986	1.78519746590284e-17	-
OPTN	4.14740825848858e-38	0.148692690090976	0.998	0.995	1.13522858851349e-33	-
RPS19BP1	5.3400539888916e-62	0.14842025627293	0.997	0.99	1.46167957783941e-57	-
HTRA1	1.4207241519382e-12	0.1483102335021	0.996	0.996	3.88880614868524e-08	-
CNPY2	1.56627130969822e-42	0.14816113852723	0.998	0.996	4.28719782890596e-38	-
DNAJA1	3.53011701103419e-38	0.147761986485653	0.989	0.969	9.66263628260279e-34	A
DNAJC21	1.0121661004696e-66	0.147756005993405	0.991	0.98	2.7705010502054e-62	A
RPS15	1.45349289302131e-90	0.147388817023121	1	1	3.97850074677792e-86	-
COX7A2	2.92831079274286e-73	0.147320890765668	0.999	0.999	8.01537230189575e-69	-
UQCC2	5.33110155606296e-57	0.1468384591461	0.983	0.97	1.45922911792555e-52	-
HIST3H2A	2.12954780716254e-22	0.146772595768544	0.81	0.739	5.82899825776531e-18	-
KCNIP3	8.75752455539053e-42	0.146734590560668	0.696	0.587	2.3971096213015e-37	-
RPS11	2.20119103317073e-53	0.146669439815013	1	1	6.02510009599492e-49	-
PRPS1	4.76566877878828e-34	0.146641378466704	0.739	0.659	1.30445885812993e-29	A
RPL30	5.66162173261881e-87	0.146325417252882	1	1	1.54969910065242e-82	A
MRPL34	3.79069976824474e-63	0.146122352572103	0.995	0.991	1.03759034056395e-58	-
DNAJB4	1.83274335501132e-08	0.145909386336782	0.98	0.978	0.000501658511133699	-
DNAJC3	2.86301711029745e-37	0.14576752993713	0.981	0.959	7.83665043430618e-33	-
CAST	1.85122065720848e-43	0.145513762808519	0.999	0.998	5.06716118291104e-39	A
TMEM30A	1.02431806784306e-40	0.145197631486245	0.982	0.967	2.80376341530002e-36	AM
FAM174C	3.47681240526755e-59	0.145008540826589	0.976	0.94	9.51673091569835e-55	-
EDF1	3.53913726352134e-62	0.144933332133386	0.998	0.998	9.6873265177106e-58	-
CD68	1.96983322236807e-19	0.144901516108541	0.972	0.958	5.39182749626589e-15	-
TUBGCP2	1.18911324670763e-76	0.144565231433987	0.964	0.92	3.25484077888812e-72	A
PGLS	6.00982086798799e-57	0.144382250838325	0.996	0.994	1.64500816798567e-52	-
GNPTG	6.5738561402512e-64	0.144288858148687	0.968	0.923	1.79939590270956e-59	-
MRPL21	5.82208709887156e-80	0.143692923205553	0.978	0.945	1.59362168070312e-75	A
ADSS	2.71591420840914e-51	0.143649779856851	0.963	0.921	7.4340003712575e-47	-
DCXR	1.19787891168528e-45	0.143523715620575	0.976	0.955	3.27883415706496e-41	-
NDUFB7	3.09684688119877e-76	0.143506603886557	0.998	0.993	8.47668928321727e-72	A
PLPP4	8.19570496264236e-124	0.142919825696018	0.456	0.216	2.24332836237447e-119	A
C19orf53	3.88677934910794e-71	0.142707506201825	1	0.998	1.06388924343782e-66	A
SELENOW	2.97884413151408e-39	0.142628492476466	0.999	0.998	8.15369215678033e-35	A
PLEKHO1	2.12749858705545e-60	0.142550510050377	0.89	0.806	5.82338913248817e-56	A
RPS23	1.96133713346981e-54	0.142471800162432	1	1	5.36857200173355e-50	A
HOXB-AS3	3.56442094367703e-49	0.14188470143062	0.875	0.789	9.75653300703277e-45	-
LMOD1	3.77960423156417e-86	0.141884488624871	0.631	0.43	1.03455327026375e-81	A
TCEA1	7.53325936099455e-40	0.141713241713017	0.996	0.986	2.06200375229143e-35	A
CHMP5	5.58281830842923e-71	0.141323802671798	0.997	0.987	1.52812902738325e-66	A
MAFB	1.15337643622101e-41	0.140871108733847	0.502	0.361	3.15702198122414e-37	A
DHRS7	5.83428091496379e-28	0.140729738281484	0.986	0.968	1.59695937204389e-23	A
TMEM147	5.30206718064965e-50	0.14032835106242	0.996	0.99	1.45128182868742e-45	-
DRAP1	8.48152820503333e-31	0.139802677757326	0.999	0.999	2.32156390028172e-26	-
MID1IP1	3.84115118261592e-09	0.139799977423965	0.74	0.719	0.000105139990170563	A
UBXN4	3.55462417121359e-41	0.13975142517929	0.997	0.988	9.72971728144584e-37	A
CYTOR	8.34043052783033e-10	0.139719995255819	0.992	0.984	2.28294264407772e-05	-
RPS24	3.02881532810585e-73	0.139323900952972	1	1	8.29047331609133e-69	A
CHMP2A	1.98697781967969e-54	0.138602253553784	0.997	0.991	5.43875568802724e-50	-
FGF14	8.17678755472664e-186	0.138590646123999	0.504	0.209	2.23815028947978e-181	-
NUPR1	0.0111309800570432	0.138126976902305	0.985	0.98	1	A
CFAP36	1.09863588739389e-67	0.13738409520006	0.972	0.941	3.00718615097455e-63	-
UBE2B	1.0019519362833e-39	0.137190111619034	0.997	0.99	2.74254283999466e-35	-
ATP5MPL	1.22535260441987e-65	0.137161566535145	0.998	0.996	3.35403514881807e-61	-
SAT1	5.23056416599503e-20	0.137111828491058	0.942	0.927	1.43171002351616e-15	A
FEZ2	1.1519553802197e-45	0.137051484991605	0.97	0.947	3.15313226673736e-41	A
AR	2.61914499605599e-50	0.136832337175945	0.745	0.611	7.16912368320445e-46	A
ZFAND2A	5.28542731522611e-84	0.13676649993077	0.895	0.796	1.44672716472369e-79	-
ATP6V1F	2.93974231836854e-45	0.13667621585065	0.997	0.996	8.04666267383837e-41	A
PPP1R3C	1.16409860527569e-60	0.136612182156111	0.604	0.435	3.18637070236062e-56	A
TJP1	1.86976531022331e-67	0.136538350952468	0.949	0.886	5.11792160714324e-63	A
CIB1	5.7566499583696e-48	0.135806609766393	0.994	0.991	1.57571022660493e-43	-
DKK3	1.99158231086657e-16	0.135674212665569	0.991	0.977	5.45135910130399e-12	A
ANKRD12	1.05752624754426e-27	0.135672320296151	0.984	0.967	2.89466084477815e-23	A
CD46	5.00098210569417e-31	0.135369211137696	0.982	0.956	1.36886882197061e-26	AM
ZNF622	2.09061306636242e-66	0.135263161616834	0.936	0.859	5.7224260852472e-62	AM
SRP54	7.34398845858312e-61	0.135175052333227	0.975	0.939	2.01019652088337e-56	A
SEPTIN11	6.37003398652355e-16	0.135053577525594	0.998	0.998	1.74360570279123e-11	A
EMC6	4.22458568659747e-60	0.134921579101832	0.991	0.976	1.15635359413546e-55	-
POLD4	8.13454217043711e-38	0.13481313330139	0.994	0.981	2.22658688289205e-33	AM
UQCRC1	1.05111223667913e-44	0.134794906810515	0.995	0.982	2.87710441423811e-40	-
AAMDC	7.26699547936982e-53	0.134503820718373	0.967	0.942	1.98912200261311e-48	A
C9orf78	1.08101155366368e-59	0.134440147890703	0.975	0.949	2.95894482468821e-55	-
SYNE1	1.39189053949629e-13	0.134182192700823	0.775	0.738	3.80988278470925e-09	AM
CFL2	2.10408547472346e-47	0.133806776302997	0.992	0.977	5.75930276141307e-43	A
SSB	1.6932119671886e-09	0.133744601062679	0.996	0.991	4.63465979658864e-05	-
LINC00702	2.51104690930693e-26	0.133711820777461	0.817	0.732	6.87323760015492e-22	-
PID1	1.46856474892446e-48	0.133443568234173	0.681	0.562	4.01975543075602e-44	-
RPL23	5.30657612627112e-30	0.133336133286478	1	1	1.45251601728293e-25	A
DDX5	1.19297092066993e-22	0.133261592624436	0.997	0.993	3.26540000405773e-18	A
MGMT	8.45579799287402e-57	0.133019243184459	0.973	0.954	2.31452102660948e-52	A
RHOD	2.02035411517389e-42	0.132911628470072	0.928	0.886	5.53011328405397e-38	-
MLPH	3.71749649092534e-81	0.132888747118728	0.728	0.547	1.01755313949609e-76	-
ANKRD10	2.91409149456601e-38	0.132886792934396	0.833	0.727	7.97645123892609e-34	A
TOX4	2.69133848237401e-64	0.132754551525732	0.965	0.918	7.36673169395415e-60	-
COPE	1.48606126117203e-46	0.132348412029964	0.999	0.995	4.06764688408009e-42	-
RALA	7.49145097758409e-39	0.131937673238651	0.972	0.939	2.05055996158432e-34	A
TWIST2	9.15334815878668e-27	0.131654249548069	0.991	0.993	2.50545445802309e-22	A
PCID2	1.4177619469539e-39	0.131598073176903	0.979	0.956	3.88069800120221e-35	-
FUOM	9.74179603284062e-63	0.131531922766726	0.818	0.707	2.66652441010913e-58	A
SLC17A5	6.73753081196927e-24	0.130789912961245	0.928	0.889	1.84419693385223e-19	A
NDUFB11	5.56175719200593e-57	0.130660071881257	0.991	0.993	1.52236417859586e-52	A
GDF15	0.0373793305755396	0.130489232735893	0.537	0.537	1	AM
VEGFB	9.70304399769805e-39	0.130467014402333	0.966	0.945	2.65591720304991e-34	-
FAM204A	3.31995356973292e-57	0.130113062142709	0.981	0.955	9.08737691107296e-53	A
SMIM25	3.94531079364001e-92	0.130065431647044	0.532	0.332	1.07991047043514e-87	-
SP100	2.37182308051517e-39	0.129781949858964	0.986	0.97	6.49215413598613e-35	A
TRAM1	1.55636472351579e-19	0.129633123952965	0.997	0.994	4.26008152120743e-15	A
EMP3	2.59424469590029e-32	0.129426046173431	1	1	7.10096658161828e-28	-
ACAT2	6.34065236554984e-68	0.12930444653147	0.755	0.61	1.7355633654983e-63	-
MRPS34	5.23407118407081e-50	0.129288884744025	0.99	0.985	1.43266996450386e-45	-
ABHD5	1.19527698203968e-19	0.129157221882806	0.93	0.906	3.271712155239e-15	A
ANTXR1	1.67228036316315e-46	0.129149442040393	0.868	0.8	4.57736581005017e-42	A
NPB	5.63654507511742e-46	0.128845672712918	0.618	0.475	1.54283511796114e-41	-
PPP1CB	8.22067564708621e-21	0.128168766342142	0.991	0.979	2.25016333812044e-16	AM
PDCD5	3.41056552794323e-41	0.128066266091057	0.997	0.995	9.3353999630862e-37	A
TMEM50A	7.133985282476e-36	0.127586666405769	0.994	0.993	1.95271445151933e-31	A
SRA1	5.85337564695703e-36	0.127568542224184	0.975	0.948	1.60218598208508e-31	-
COMTD1	3.28139552847446e-92	0.127535681160291	0.805	0.646	8.98183584054028e-88	-
SMYD3	1.59338903908792e-08	0.127452921372745	0.775	0.749	0.000436142447779145	AM
ANAPC16	2.80404126979442e-48	0.127311826226767	0.995	0.981	7.67522176368127e-44	-
ARL6IP4	4.08722518530736e-56	0.127220649169273	0.997	0.994	1.11875527772233e-51	-
RPP21	1.82714873362579e-69	0.126762395829717	0.958	0.899	5.00127151368051e-65	A
SQLE	9.4839482413422e-30	0.126723284720718	0.894	0.841	2.59594631262019e-25	-
PPARG	5.23840988276974e-50	0.126530273507434	0.878	0.787	1.43385755311173e-45	AM
TMEM159	2.07413272237632e-40	0.126348935673693	0.96	0.93	5.67731608768845e-36	A
SPATS2L	3.61647976891079e-19	0.126302970828842	0.986	0.977	9.89902842346261e-15	A
FAM50A	2.22902117612339e-43	0.126294034447389	0.959	0.955	6.10127676328494e-39	-
UFD1	3.5858013535664e-51	0.125962407475455	0.983	0.956	9.81505546498195e-47	A
COMP	1.03321344275704e-23	0.125711176682345	0.255	0.168	2.82811183551457e-19	-
CUTA	1.4327161493439e-30	0.12551748721729	0.999	0.999	3.92163064398413e-26	-
RPS19	5.34236297727924e-52	0.125373949510777	1	1	1.46231159414087e-47	-
CDKN1C	1.69206093028523e-49	0.124815060646702	0.621	0.47	4.63150917837673e-45	-
C5orf24	2.13493275921759e-56	0.124527324320961	0.959	0.92	5.84373794853038e-52	A
SRRM1	1.79257238229143e-38	0.124468322040181	0.987	0.973	4.90662912480809e-34	A
EID1	8.10340182231775e-35	0.124373320971003	1	0.999	2.21806314680482e-30	A
LEPROT	5.06205029561833e-27	0.123735009720408	0.995	0.992	1.38558440691665e-22	AM
TRAPPC2L	2.15279621340179e-58	0.123685502914524	0.972	0.952	5.89263379532339e-54	-
MXD4	1.37014442154734e-28	0.123670008872727	0.992	0.985	3.75035931065939e-24	A
DDX3X	1.8721377294408e-29	0.123445327565902	0.985	0.977	5.12441539302536e-25	A
MRPL57	6.86352671900428e-45	0.123433490951553	0.995	0.994	1.87868453352585e-40	-
NDUFA7	6.61038986063715e-52	0.123354964396875	0.987	0.974	1.8093959126536e-47	-
IGF1R	1.15191419233292e-37	0.123309660212194	0.889	0.822	3.15301952725367e-33	A
IER3IP1	5.06042247784353e-62	0.123301432527523	0.987	0.963	1.38513884063533e-57	A
EVC	1.53392947620639e-134	0.12309391643674	0.653	0.405	4.19867176227213e-130	-
COX17	1.01185134094933e-40	0.122806818824552	0.953	0.898	2.7696394904465e-36	A
COX7B	6.660812831393e-53	0.12272185561952	0.993	0.993	1.82319768820889e-48	-
ARFGAP3	1.71845220418115e-49	0.122718107754008	0.986	0.971	4.70374737328464e-45	-
SSR3	1.06265929358934e-33	0.122279041148092	0.995	0.997	2.90871101841275e-29	AM
RNMT	1.42683366749079e-53	0.121755505807524	0.964	0.917	3.9055291146558e-49	-
CLIC1	6.57276067130435e-29	0.121753387798038	0.999	0.999	1.79909605094943e-24	-
CHCHD1	5.12360517162958e-59	0.121686526005488	0.989	0.973	1.40243320757845e-54	-
NDUFAF3	5.11048426419043e-40	0.121553247895335	0.983	0.969	1.39884175279421e-35	-
VPS41	4.09049341155462e-73	0.120906704077379	0.895	0.803	1.11964985661073e-68	A
RPL18	3.86268417721525e-45	0.12071537120947	1	1	1.05729391298736e-40	-
RNH1	7.07392785495819e-29	0.120709766642818	0.998	0.999	1.93627553245915e-24	-
SIGIRR	8.05865527498665e-28	0.120694452866186	0.943	0.915	2.20581512186935e-23	A
FGF2	9.70592818243357e-16	0.120690010644091	0.883	0.847	2.65670666209572e-11	A
COX6B1	1.72143273973268e-55	0.120595238847865	1	0.998	4.71190569519629e-51	-
CWC15	5.4312958513683e-55	0.120526129852911	0.988	0.965	1.48665430043653e-50	-
TM7SF2	3.3244461052538e-92	0.120303587816371	0.51	0.306	9.0996738793007e-88	-
PIN1	2.67318800510606e-50	0.120001713374897	0.986	0.97	7.31705020757632e-46	-
MDM2	5.22087847904107e-13	0.11983238737823	0.978	0.972	1.42905885728312e-08	A
CD55	1.36817604584282e-25	0.119772547322359	0.918	0.857	3.74497147268097e-21	A
SPAG9	8.10166255540906e-29	0.11954140506933	0.983	0.966	2.21758707466657e-24	A
ARL2	1.28297488776331e-34	0.119076343195443	0.998	0.993	3.51175886278574e-30	-
RBIS	1.01138712916624e-51	0.118989937441957	0.994	0.987	2.76836884995382e-47	A
TMEM160	7.29013443770042e-61	0.118946203534859	0.938	0.876	1.99545559828736e-56	A
CDV3	8.14268536409348e-31	0.118728123146649	0.989	0.983	2.22881583785967e-26	A
SMIM10L1	3.43465121289014e-63	0.118620829845993	0.953	0.905	9.4013272999229e-59	-
MT1X	0.0587147517504082	0.118600224308431	0.955	0.957	1	-
IFI27L1	3.00582553181899e-54	0.118506461173779	0.928	0.864	8.22754564569493e-50	A
SECTM1	4.48608554335279e-87	0.118446647967302	0.693	0.49	1.22793133492653e-82	A
AC100810.1	1.19427514639341e-80	0.118326516636944	0.872	0.76	3.26896993070804e-76	-
SEM1	4.0254973035456e-47	0.118194971693784	0.998	0.996	1.1018591219265e-42	-
CGGBP1	8.91171709760362e-61	0.118104208828075	0.947	0.89	2.43931520395606e-56	A
HSPB7	1.07024844829922e-14	0.117933551649259	0.949	0.936	2.92948405268462e-10	-
MDK	5.43187703040494e-12	0.117685500996167	0.835	0.807	1.48681338076244e-07	-
UBA52	3.33913328616587e-88	0.117130024294122	1	1	9.13987563089323e-84	-
ADK	2.43591275245005e-49	0.117124097089987	0.974	0.954	6.66758038600628e-45	A
STARD4-AS1	2.43358217683946e-69	0.117021188531297	0.427	0.252	6.66120113444497e-65	-
TARSL2	3.34583406827179e-72	0.116918033072273	0.78	0.648	9.15821701167354e-68	-
TPM2	3.35616339204776e-05	0.116802891886008	0.998	0.999	0.918649043671312	-
ATP5F1C	2.84097304835627e-46	0.116744240824989	0.998	0.995	7.77631142796079e-42	A
REXO2	9.98443209401071e-25	0.116722221744003	0.997	0.997	2.73293875277261e-20	A
UBL3	4.16848218126669e-15	0.116552767025124	0.943	0.926	1.14099694265632e-10	A
GABARAP	8.3140344279331e-41	0.116501031673276	1	1	2.27571750361385e-36	-
DDRGK1	7.54620865544227e-47	0.116492201907521	0.972	0.925	2.06554823316766e-42	A
MSANTD3	2.08028938543173e-44	0.116340542055525	0.97	0.939	5.69416810580374e-40	A
RPL10	9.14856492276188e-25	0.116057886764523	0.994	0.994	2.50414519065838e-20	-
ATP5MG	3.36325506022158e-49	0.115962826986922	0.997	0.998	9.2059017508385e-45	A
S100A13	3.91199262310027e-21	0.115845045669313	0.999	0.999	1.07079062079501e-16	-
DHCR24	1.47828018010894e-57	0.115458725785045	0.716	0.584	4.04634850899418e-53	A
RNASEH2C	1.63869923496048e-42	0.115454516422151	0.949	0.905	4.48544754593383e-38	-
TRIP6	2.19793280018004e-33	0.115321564773704	0.994	0.984	6.0161816606528e-29	-
TTC1	9.49574161130597e-51	0.115145222201499	0.961	0.921	2.59917439384667e-46	A
NDUFA4	8.20363413196659e-46	0.115028053847291	0.999	1	2.2454987346019e-41	A
RB1CC1	5.06347669729443e-24	0.115025735573987	0.973	0.951	1.38597484158343e-19	AM
TMOD3	1.30662613512199e-30	0.114335813609556	0.989	0.974	3.5764970570559e-26	A
NR4A1	4.06356447363656e-64	0.114258724930403	0.433	0.27	1.1122788677238e-59	-
NUDC	3.62695984276571e-38	0.114144057953658	0.986	0.973	9.92771448161831e-34	-
TPGS1	4.60214587674586e-45	0.114059139406374	0.964	0.931	1.25969936938288e-40	AM
ATP5PF	5.82833717102662e-48	0.114048225920853	0.999	0.998	1.59533245045341e-43	A
VKORC1	9.59515836613022e-21	0.113579954951327	1	0.999	2.62638674797716e-16	-
KDELR1	2.54592695331402e-38	0.11351711913357	1	0.999	6.96871125661114e-34	-
MRAS	1.54180938334244e-72	0.113358379420681	0.838	0.736	4.22024064408492e-68	A
PRDX6	3.20895988701115e-07	0.113315099141002	0.998	0.998	0.00878356500272691	A
PINK1	1.08877617654303e-45	0.113289656544456	0.941	0.902	2.98019815043358e-41	-
MCRIP1	7.02760252683706e-53	0.113201453120351	0.884	0.806	1.92359536364584e-48	-
PNRC2	3.32057003747816e-48	0.11309758677399	0.951	0.907	9.08906430658521e-44	A
LINC02802	4.71545078947115e-13	0.112820775997766	0.986	0.981	1.29071319009404e-08	-
COX11	2.99244818762977e-55	0.112692074650599	0.923	0.861	8.1909291791802e-51	A
EEA1	2.55799027860058e-20	0.112024705114534	0.98	0.971	7.00173099058551e-16	AM
LACTB	6.34287266518533e-48	0.111758230367574	0.937	0.869	1.73617110591453e-43	A
C7orf50	1.26392379497558e-28	0.111534170248286	0.968	0.947	3.45961221160715e-24	-
RER1	2.67525483780598e-34	0.111503125982255	0.992	0.99	7.32270754204252e-30	-
PTPMT1	9.47748106095725e-73	0.11106924554529	0.899	0.803	2.59417611600522e-68	-
HPS1	5.13940150499854e-31	0.110968960872323	0.959	0.933	1.4067569799482e-26	AM
COMMD3	5.38393273452055e-31	0.110888294431988	0.99	0.971	1.47369006809296e-26	-
C12orf76	4.56355394878122e-88	0.110742948228318	0.806	0.641	1.2491359868604e-83	A
SNF8	2.18137176022728e-54	0.110503969635375	0.989	0.977	5.97085078209411e-50	-
SNHG19	1.73272222405999e-12	0.110346267854513	0.904	0.872	4.742807271697e-08	-
LMAN1	2.00070289626096e-18	0.110254952620696	0.999	0.997	5.4763239676455e-14	A
FAM162A	5.96325966330114e-35	0.109984855366082	0.966	0.947	1.63226343503879e-30	A
RPL41	1.1152161863316e-54	0.109688082528727	1	1	3.05256974522684e-50	-
NUDT14	1.90282259352359e-69	0.109448080911277	0.76	0.606	5.20840600299278e-65	-
HOXC8	2.21577721484981e-19	0.109442766670716	0.981	0.967	6.06502539248689e-15	-
SAT2	1.36878289775126e-33	0.109361645450396	0.975	0.942	3.74663254772475e-29	A
ATP5MC2	8.69617175974605e-36	0.108963725077133	1	0.998	2.38031613407769e-31	-
TOMM6	1.46723887815435e-37	0.108835485444821	0.998	0.995	4.01612625728408e-33	A
PSMD12	2.68032589157406e-34	0.108822748144366	0.982	0.96	7.33658803041653e-30	A
RPS25	2.84720642244234e-44	0.108781802763658	0.999	1	7.79337341950917e-40	-
PHAX	1.12365557168724e-49	0.108778320498352	0.979	0.949	3.07567003082231e-45	-
TMEM141	2.61957882327119e-42	0.108760365517207	0.942	0.913	7.17031115505789e-38	A
FAM229B	9.8158291710949e-41	0.108596312857284	0.948	0.929	2.6867887607121e-36	-
SREK1IP1	5.58773890941659e-49	0.108385705126929	0.964	0.912	1.52947589428551e-44	A
MRPS21	7.86936554809532e-43	0.10837328369153	0.998	0.992	2.15400273782465e-38	-
FIBP	1.45221015874479e-32	0.108334740885523	0.991	0.985	3.97498964651624e-28	-
VPS28	2.77160605942143e-32	0.108024844325575	0.99	0.982	7.58644010584835e-28	-
LAMTOR2	1.23264071040283e-39	0.10785146143272	0.994	0.988	3.37398415251462e-35	-
TOR1AIP2	3.58246530173707e-29	0.107808121039629	0.973	0.959	9.80592402391471e-25	-
ARL16	2.71967613606673e-52	0.107691355203923	0.945	0.891	7.44429751964185e-48	-
MAOA	5.24625607866823e-42	0.107527510071476	0.494	0.354	1.43600521385307e-37	A
H1F0	2.8360639334465e-08	0.107290113591345	0.777	0.737	0.000776287419862975	-
HOXC9	1.08303184097377e-39	0.107272042554234	0.868	0.784	2.9644747551134e-35	A
YIF1A	1.66551555278754e-25	0.106982413633739	0.995	0.99	4.55884917109006e-21	-
PJA2	9.64334638375332e-35	0.106955455724459	0.974	0.95	2.63957677216096e-30	A
MIEN1	2.4561744033393e-47	0.106328240634639	0.986	0.972	6.72304057682033e-43	A
APCDD1L-DT	1.38397035639904e-22	0.106315724150835	0.355	0.262	3.78820365953545e-18	-
RNF7	7.18807440467187e-43	0.106283581932838	0.997	0.996	1.96751972604678e-38	A
CNIH4	2.0415750391815e-24	0.106003972569257	0.991	0.983	5.58819919724761e-20	A
COMT	2.393080808831e-23	0.105839573358751	0.999	0.994	6.5503407899322e-19	A
PPFIBP1	2.52387301087112e-29	0.105815309597218	0.925	0.891	6.90834520535642e-25	A
HSBP1L1	7.12408042755109e-30	0.105811976257071	0.945	0.913	1.95000329462928e-25	A
MRPL33	2.52223994558829e-22	0.105639050111507	0.995	0.994	6.90387517906425e-18	-
NSF	1.18157715850127e-59	0.105363454197968	0.839	0.743	3.23421299824968e-55	A
TPM3	2.58173727851428e-25	0.105267972255978	0.998	0.995	7.06673127874928e-21	A
PYGB	1.48736418613792e-29	0.105172337757076	0.904	0.844	4.07121325029672e-25	A
C1QTNF1	2.04841693383765e-19	0.105165867026839	0.901	0.867	5.60692683130041e-15	A
FNBP1L	1.18449969396871e-57	0.104932106956557	0.724	0.598	3.24221256233116e-53	A
AC010457.1	5.8691073242365e-86	0.10488394001838	0.528	0.333	1.60649205679001e-81	-
APCDD1L	2.21734630217995e-39	0.104793397028028	0.32	0.196	6.06932029832697e-35	-
BRI3	1.07211256836004e-23	0.104603098443797	1	0.999	2.9345865221151e-19	A
RPL36A	2.20309031618061e-31	0.104583300942515	0.994	0.994	6.03029881344955e-27	A
PDE4DIP	8.74152774486993e-29	0.104055447433953	0.954	0.913	2.3927309743258e-24	-
LACTB2	2.28915486574452e-29	0.104042576426205	0.855	0.791	6.26587469851589e-25	-
ATP6V0C	6.71648169756106e-24	0.103970205785707	0.999	0.998	1.83843537025641e-19	-
RABGEF1	2.21774974614835e-53	0.103728087290256	0.914	0.838	6.07042460515726e-49	A
CYLD	2.31334807940119e-41	0.103727827081802	0.855	0.767	6.33209636293694e-37	AM
PTPRA	5.75065509376503e-29	0.103581806367563	0.983	0.963	1.57406931226536e-24	A
DNAJC8	3.45869446746923e-29	0.103416436807069	0.993	0.98	9.46713849635677e-25	-
TXNL4A	5.1052510800624e-36	0.103415692273209	0.996	0.988	1.39740932563468e-31	A
SLC5A3	1.97230092817322e-32	0.10340703339658	0.616	0.505	5.39858210059575e-28	A
ORMDL2	1.11340933311781e-51	0.103220647736352	0.928	0.871	3.04762402661006e-47	-
TVP23B	7.04368876237598e-95	0.103145515020565	0.789	0.628	1.92799848803755e-90	-
CYB5R3	1.06530823947961e-22	0.103141041412346	1	0.997	2.91596171310358e-18	A
SMAP1	9.50247093486303e-59	0.103069177961696	0.947	0.893	2.60101634429071e-54	-
IK	3.49824885860875e-32	0.10301748989443	0.992	0.976	9.57540677578386e-28	-
UROD	1.03026083600649e-35	0.102933117599107	0.965	0.937	2.82002996031696e-31	AM
STUB1	1.0082572706247e-31	0.102898877031471	0.997	0.995	2.75980180115394e-27	-
NME4	8.91845379557792e-23	0.102570462134009	0.994	0.995	2.44115917292559e-18	-
TMCO1	1.84442570622673e-29	0.102513615902289	0.996	0.991	5.04856204308379e-25	A
EPS8	4.62604505047031e-12	0.102069409615376	0.994	0.989	1.26624105121473e-07	A
ZBTB8OS	4.11402880382944e-47	0.102014868900793	0.948	0.907	1.12609196418419e-42	A
RBM3	1.22805201020168e-14	0.101870762376951	0.983	0.984	3.36142396232404e-10	-
WASHC3	7.34613058503572e-40	0.101842282242738	0.987	0.972	2.01078286373598e-35	A
TERF2IP	6.90293899738934e-27	0.101821959245744	0.974	0.949	1.88947246236541e-22	-
NDUFA8	1.9404993799601e-36	0.101712710013781	0.988	0.979	5.31153490282677e-32	-
MORF4L1	2.16534617827964e-31	0.101590257637748	0.998	0.998	5.92698555918704e-27	A
HTR2A	5.19556689803232e-56	0.101486616504005	0.442	0.283	1.42213057132941e-51	A
SRPRA	2.7142485794346e-37	0.10104440862503	0.961	0.919	7.4294412116284e-33	A
USE1	2.39781428438509e-58	0.100910997954338	0.922	0.846	6.56329725921887e-54	-
PTRH2	2.15204463580459e-43	0.100873774734135	0.921	0.86	5.89057657712432e-39	A
MCRIP2	8.43949100211026e-47	0.100756538212229	0.939	0.885	2.31005747709762e-42	-
LMO7-AS1	1.36682063917756e-87	0.100681573366859	0.472	0.267	3.74126145355682e-83	-
MMAB	3.47738813259218e-68	0.100653076675618	0.726	0.582	9.51830679653132e-64	-
MRPS15	7.23622466085859e-37	0.100510423124877	0.987	0.974	1.98069941417021e-32	A
PDK2	5.06158305488019e-43	0.100485350905125	0.906	0.844	1.38545651378181e-38	-
ATP6V0D1	5.48107136845976e-33	0.10046785813135	0.982	0.956	1.50027885497481e-28	A
UBE2E3	7.90107751396164e-15	0.100295438248564	0.992	0.99	2.16268293712158e-10	A
GUK1	5.47747772690972e-25	0.100229599255302	0.996	0.995	1.49929520340973e-20	A
CHMP4B	2.481504849533e-41	0.100170602957107	0.967	0.928	6.79237507414172e-37	A
ACP1	2.05646741246023e-35	0.100169247985975	0.987	0.982	5.62896260138614e-31	-
TMEM59	2.09855241025819e-10	0.100017215622966	0.998	0.999	5.74415765735873e-06	-
PPL	3.73012532912126e-13	-0.10007384462697	0.806	0.816	1.02100990508707e-08	-
TFDP1	1.28077326116446e-33	-0.100190710650528	0.895	0.908	3.50573257045936e-29	A
ZFP36	6.25527470155894e-09	-0.10025340673199	0.966	0.966	0.000171219379131071	A
NXPE3	2.7857753240542e-61	-0.100322663805046	0.675	0.762	7.62522421700115e-57	A
ROR1	6.30811969254832e-72	-0.100324207919429	0.386	0.538	1.72665852224433e-67	A
CLMP	1.3912612624998e-19	-0.100337455242257	0.907	0.921	3.80816032771446e-15	-
NOP56	2.14163071755863e-23	-0.100841082203993	0.941	0.936	5.86207160010149e-19	A
DCLK1	3.2264632511062e-28	-0.100914250448556	0.174	0.27	8.83147521092789e-24	A
GNG10	1.18243717188328e-27	-0.101284964919863	0.995	0.994	3.23656702687892e-23	A
HPRT1	9.11517026217808e-40	-0.101615443175109	0.743	0.804	2.49500440416338e-35	A
TMEM165	1.31154487687899e-24	-0.101687476203097	0.992	0.993	3.58996063699317e-20	AM
NRP1	4.87097128591335e-20	-0.101758789041343	0.865	0.882	1.3332822603802e-15	AM
TRIM47	1.08368086836526e-65	-0.101786599506452	0.419	0.583	2.9662512728894e-61	A
AZIN1	4.23736648811284e-40	-0.101861230412226	0.861	0.891	1.15985195512625e-35	AM
MYC	8.20034801510866e-19	-0.101918767855137	0.834	0.851	2.24459925869554e-14	AM
GOLGA2	3.56403141447669e-23	-0.101969812766976	0.961	0.948	9.75546678770559e-19	-
TADA3	6.93117753724958e-48	-0.102410187852612	0.938	0.946	1.89720191549596e-43	A
LINC00685	8.84105488983562e-59	-0.102586732850861	0.44	0.574	2.4199735444458e-54	-
HNRNPF	4.28553073180224e-36	-0.102639268046215	0.992	0.991	1.17303547190891e-31	A
ACOT7	8.8752012285965e-44	-0.102642551690663	0.643	0.721	2.42932008029143e-39	A
COL5A3	5.32812496846624e-79	-0.102647546092185	0.138	0.305	1.45841436636858e-74	-
SLC2A4RG	2.33210636630264e-40	-0.102996465187864	0.904	0.927	6.38344154584357e-36	-
THOC7	3.07286440644554e-38	-0.103049997043061	0.987	0.986	8.41104445332273e-34	-
SDHC	2.74643673715075e-33	-0.103161071527406	0.993	0.991	7.51754663692902e-29	A
CCZ1	1.31834498707273e-80	-0.103589376319677	0.692	0.791	3.60857389861549e-76	-
CTDSP2	1.26919777493887e-44	-0.103643032174609	0.873	0.887	3.47404814956267e-40	A
KIAA0930	4.22049234130272e-57	-0.103682018947824	0.793	0.842	1.15523316366138e-52	-
MXRA8	1.75904290845647e-23	-0.103719366162828	0.984	0.989	4.81485224902705e-19	-
RPL39L	1.1811476197612e-38	-0.1037344785866	0.491	0.609	3.23303726481037e-34	A
UQCRC2	1.3913531672854e-39	-0.104064226864056	0.984	0.981	3.80841188949359e-35	-
OXA1L	2.58475854503889e-48	-0.104229055672774	0.94	0.952	7.07500108948046e-44	A
ARHGAP18	6.48045208293069e-18	-0.104403171559862	0.963	0.967	1.77382934413979e-13	AM
KLF9	6.10607029326703e-28	-0.104521981586777	0.88	0.91	1.67135356067305e-23	A
CELF1	2.6377399602805e-48	-0.104581026443759	0.844	0.864	7.22002181927978e-44	A
SLC16A7	6.51177502061649e-54	-0.104818010821066	0.648	0.746	1.78240305864314e-49	AM
DARS	1.13389960761485e-48	-0.104846869052268	0.941	0.951	3.10371000596338e-44	-
DDX21	8.16597999476181e-24	-0.104990913077962	0.977	0.968	2.2351920441662e-19	A
XBP1	3.2130005640509e-41	-0.105062469966322	0.972	0.972	8.79462514392013e-37	-
FCF1	4.19203376528994e-51	-0.105102224572765	0.704	0.763	1.14744348223516e-46	A
LARP6	7.76280816396995e-30	-0.105266311222414	0.968	0.972	2.12483585064186e-25	-
BCCIP	2.57206069208024e-49	-0.105280990680473	0.886	0.896	7.04024452636204e-45	A
FBL	3.69411971919813e-37	-0.10533792043024	0.868	0.902	1.01115444953891e-32	A
SH3BGRL	6.58742450423188e-32	-0.105452052710103	0.985	0.986	1.80310983529835e-27	A
NECTIN3	1.03748077414627e-21	-0.105457655830621	0.909	0.916	2.83979237499318e-17	A
ACADVL	4.07395099616843e-20	-0.105581883863315	0.991	0.992	1.11512186667122e-15	-
SUMO1	7.69802407195956e-36	-0.10568470209716	0.994	0.995	2.10710314897677e-31	A
TRIM28	3.04346592585486e-45	-0.10574604688093	0.923	0.932	8.33057493224991e-41	-
BIN1	9.92994067083452e-67	-0.105890826488616	0.682	0.774	2.71802336042082e-62	A
TGFBR3	1.92764156145004e-33	-0.105964743578222	0.713	0.778	5.27634048200105e-29	A
TANK	4.59523683100378e-43	-0.105976866307315	0.868	0.889	1.25780822538236e-38	A
IARS	8.79115035612863e-37	-0.106038047549108	0.908	0.921	2.40631367547953e-32	-
IER3	1.00310794205123e-16	-0.106117216930102	0.652	0.703	2.74570705898263e-12	A
XRCC6	4.45367187344726e-35	-0.106193451858345	0.991	0.986	1.21905906519998e-30	-
SNRPA	5.21533940855699e-45	-0.106255514509266	0.785	0.83	1.42754270291022e-40	-
UXS1	4.33432947831011e-37	-0.106474039227214	0.877	0.892	1.18639266480304e-32	A
MGAT2	3.39613097454087e-61	-0.106658826309896	0.834	0.862	9.29588970351328e-57	-
PLXNB2	1.7237215888753e-42	-0.106844567538757	0.838	0.875	4.71817073306947e-38	-
UCHL1	8.56404269485874e-26	-0.107002082478217	0.328	0.434	2.34414976643673e-21	-
LACC1	2.90349444456613e-31	-0.107071052698395	0.571	0.645	7.9474449936664e-27	-
B4GALT1	9.68758682844878e-45	-0.10713343650087	0.877	0.906	2.651686266683e-40	A
PKIG	8.50957830185158e-20	-0.10718973665065	0.969	0.966	2.32924177278281e-15	A
CTHRC1	1.64689915966578e-06	-0.107456797639443	0.751	0.773	0.0450789237983718	-
TSPAN3	3.64194977296001e-34	-0.107457143723895	0.936	0.937	9.96874491854614e-30	A
CBX6	6.93689091883504e-38	-0.10761700616696	0.941	0.952	1.89876578230353e-33	-
GLTP	1.39494481898492e-32	-0.107793265370914	0.964	0.963	3.81824295852553e-28	-
BMP1	4.57943027345758e-42	-0.107837341308054	0.887	0.886	1.25348165445081e-37	-
AP2S1	4.45996743519798e-32	-0.107890515633901	1	0.999	1.22078228636239e-27	A
PGM1	3.10812467452248e-36	-0.108051946566048	0.842	0.868	8.50755885910294e-32	-
CCAR1	2.00080389367959e-37	-0.108093064976876	0.942	0.944	5.47660041777978e-33	A
CA12	1.14457792706702e-26	-0.108116934172186	0.496	0.587	3.13293870196785e-22	A
MAN1A1	1.44735962506886e-32	-0.108144531799343	0.898	0.926	3.96171276573849e-28	AM
TM4SF1	4.63003771811621e-47	-0.10822622497458	0.162	0.295	1.26733392420277e-42	-
ZNF106	8.25216733114005e-15	-0.108234276015583	0.976	0.967	2.25878324187965e-10	-
APMAP	2.46473734317367e-47	-0.108633996882383	0.944	0.95	6.74647905573496e-43	-
ATP8B1	2.35959459267103e-37	-0.108653479400432	0.659	0.724	6.45868231905915e-33	A
HSPB6	1.43531362854747e-12	-0.108679903776659	0.867	0.883	3.92874046406014e-08	-
SIL1	7.75686781656976e-24	-0.108863228548075	0.98	0.977	2.12320985875148e-19	A
STRADB	1.45236669203579e-80	-0.109014888231368	0.685	0.789	3.97541810944036e-76	-
NUDT5	1.62929161290963e-49	-0.109119959793312	0.924	0.942	4.45969700285623e-45	-
TSPO	1.08111026694042e-26	-0.10924085768785	1	1	2.95921502266932e-22	-
HLX	5.91167781112824e-103	-0.109261852034747	0.35	0.553	1.61814445046202e-98	A
TMED2	1.58719943632425e-39	-0.109300214309136	0.994	0.996	4.34448229710673e-35	A
MBD2	1.59715439400964e-45	-0.10931800052867	0.842	0.879	4.37173100728318e-41	A
CCNB1	0.138580475872019	-0.10938477368971	0.476	0.468	1	-
SF1	1.47151129447221e-49	-0.109388874993308	0.93	0.944	4.02782071522934e-45	-
COLGALT1	2.99856009041925e-67	-0.109508432844432	0.727	0.805	8.20765867949558e-63	-
LAMP1	1.9487141227009e-26	-0.109518657911945	0.995	0.995	5.33402029665691e-22	-
EIF3B	1.50580089621458e-50	-0.109748851559041	0.902	0.927	4.12167821311854e-46	-
CALHM2	1.06527671209272e-43	-0.110076967322094	0.871	0.896	2.91587541634019e-39	-
TMEM47	1.5032926595956e-19	-0.110083967672072	0.907	0.929	4.11481266784507e-15	-
EIF3J	1.17262569447016e-34	-0.110102415651713	0.987	0.983	3.20971105090372e-30	A
ABCC3	6.86565691630363e-28	-0.11022638143132	0.907	0.917	1.87926761113063e-23	A
GANAB	1.9876809432287e-49	-0.110380009843761	0.921	0.936	5.44068027780561e-45	-
PABPN1	1.1446917866583e-48	-0.11040537291684	0.939	0.943	3.1332503584411e-44	-
KCNQ1OT1	1.84851387066901e-22	-0.11041000441697	0.624	0.682	5.05975216679523e-18	-
BCLAF1	5.67490413413754e-31	-0.110415941955528	0.953	0.958	1.55333475959613e-26	A
ST13	5.17704610825084e-39	-0.110422201303928	0.999	0.997	1.41706106075042e-34	-
SAMD9L	1.14263629202601e-85	-0.110575664188093	0.475	0.64	3.1276240585336e-81	-
JDP2	3.95039027911892e-51	-0.110634489363955	0.793	0.852	1.08130082720043e-46	A
MAN2A1	9.70351095307103e-69	-0.110786280251669	0.578	0.705	2.6560450180746e-64	A
PTK7	4.44944746376488e-67	-0.110806744216527	0.7	0.803	1.21790275978172e-62	A
PAPSS1	3.09856071099284e-63	-0.110910904991746	0.787	0.842	8.48138037812959e-59	A
PWWP3A	4.30331055522773e-67	-0.111140399647902	0.719	0.782	1.17790216517694e-62	-
TIMP1	0.483294054195875	-0.111283089584569	1	1	1	-
KCTD12	2.63373756446427e-83	-0.111636485063757	0.314	0.504	7.20906646145159e-79	A
TEAD1	4.93666855217416e-23	-0.111711047892336	0.902	0.908	1.35126491610111e-18	AM
CACYBP	1.14322654303047e-30	-0.111808966480094	0.95	0.956	3.12923969358301e-26	A
NDST1	6.25735367282938e-77	-0.111933272834939	0.574	0.7	1.71276284732686e-72	A
RRAS2	4.95253938469293e-08	-0.111950662862119	0.985	0.979	0.00135560908037815	A
RNASE4	2.92484146831608e-43	-0.112026013996993	0.722	0.805	8.00587606707477e-39	A
KLF4	4.9057912135499e-35	-0.112030515097403	0.732	0.789	1.34281317097288e-30	AM
SELENOF	1.23717965582711e-43	-0.112137991783423	0.991	0.99	3.38640815392998e-39	A
BBX	4.90290832155404e-32	-0.112264691820838	0.96	0.96	1.34202406577577e-27	A
CLIC4	8.6764602493172e-20	-0.112353881854024	0.984	0.988	2.3749206994431e-15	A
SPON2	0.00328365197894575	-0.112383109173907	0.764	0.75	1	A
ZNF207	1.0500673849559e-50	-0.112464606843249	0.964	0.968	2.8742444461013e-46	A
HNRNPA2B1	1.44308359041447e-14	-0.112524889811824	0.998	0.998	3.95000840368248e-10	A
PWP1	9.53673700908092e-46	-0.112551096841192	0.951	0.954	2.61039565412563e-41	-
EPB41L2	8.64363679157319e-55	-0.112710726846119	0.641	0.752	2.36593626258941e-50	A
ATP2A2	5.38143583938227e-50	-0.112769040111702	0.89	0.92	1.47300661795572e-45	A
LRRC58	2.23489332466127e-57	-0.112833824966278	0.826	0.868	6.11735000826283e-53	A
UTRN	2.25364363358816e-34	-0.113305078578219	0.877	0.898	6.16867335385751e-30	AM
ABI2	2.02454246134211e-65	-0.11333137195256	0.749	0.827	5.54157762518561e-61	A
ATP2B4	2.86989291239039e-19	-0.113581158888518	0.962	0.969	7.85547087979499e-15	A
APP	2.06658362558636e-37	-0.113635663753819	0.985	0.984	5.65665269995499e-33	-
EXTL2	9.25355616608551e-91	-0.113732280250052	0.659	0.769	2.53288339378092e-86	A
CITED2	7.39877872844395e-14	-0.114064930081639	0.988	0.988	2.02519371354968e-09	AM
LPXN	3.99269704899539e-40	-0.114072435517288	0.464	0.562	1.09288103625102e-35	-
GNB2	1.78668251874033e-42	-0.114240163710957	0.992	0.991	4.89050739029604e-38	-
PYURF	8.39595429861159e-45	-0.114247128014065	0.989	0.991	2.29814061061596e-40	-
HLA-DPA1	8.53610477140712e-102	-0.114279053482008	0.268	0.474	2.33650259802956e-97	-
ZNF667-AS1	2.38380768727756e-56	-0.114402590598116	0.864	0.883	6.52495840161614e-52	-
TMEM123	5.24214722505477e-27	-0.114440522545356	0.987	0.985	1.43488053844199e-22	A
LRRFIP1	7.25266014701243e-36	-0.114629647170669	0.91	0.926	1.98519813544024e-31	A
SMAGP	7.72382881246187e-138	-0.114951822413401	0.236	0.484	2.11416642254706e-133	-
PPP4C	1.61533775797015e-32	-0.115157673693825	0.993	0.993	4.42150251111591e-28	A
RAB11A	5.44994613763367e-51	-0.115281640930968	0.984	0.979	1.49175925679309e-46	A
FKBP14	1.02010299667846e-45	-0.116026446636027	0.882	0.91	2.79222592250828e-41	-
ITM2B	1.10100656000479e-13	-0.116147200924373	0.999	0.999	3.01367515604511e-09	A
PIGT	1.89510846899898e-52	-0.116318989611161	0.959	0.953	5.18729090134401e-48	A
BAIAP2	2.97816372846982e-36	-0.116793265344445	0.766	0.8	8.15182975756759e-32	A
TUBB2A	2.60750245448765e-26	-0.11704817521783	0.877	0.91	7.13725571842359e-22	A
TMEM106C	4.71441497030842e-26	-0.117076341257337	0.838	0.856	1.29042966567282e-21	-
HIF1A	1.13535645388783e-26	-0.117264868458303	0.993	0.995	3.10769768558178e-22	A
NFE2L1	3.24593895882819e-41	-0.117395772996958	0.889	0.901	8.88478411810453e-37	A
GNB4	7.12895710606674e-47	-0.117618500907325	0.813	0.856	1.95133813907259e-42	A
VASP	1.79778891460803e-59	-0.117791543571694	0.897	0.923	4.92090781706509e-55	-
PSD3	6.24238663761505e-24	-0.117949386149963	0.769	0.798	1.70866607044799e-19	-
DHFR	2.15106967297234e-57	-0.117969300723735	0.381	0.537	5.88790790885989e-53	A
COL16A1	6.56205572467857e-60	-0.118140805025893	0.537	0.661	1.79616589295902e-55	A
IFITM3	2.50368215613449e-12	-0.11824698291215	0.999	0.999	6.85307879777132e-08	A
FBLIM1	1.35969670475584e-87	-0.118576948063973	0.528	0.685	3.72176182025769e-83	A
CPNE1	4.07019358296535e-64	-0.118655767233573	0.939	0.929	1.11409338752928e-59	-
BASP1	7.58838385914641e-22	-0.118915291852952	0.993	0.993	2.07709242992555e-17	-
SMARCA2	3.83832254677598e-74	-0.11898091343351	0.689	0.786	1.05062564750352e-69	A
CMBL	1.44886190426984e-42	-0.119058135784402	0.897	0.928	3.96582480436741e-38	AM
PRDX1	1.87662883826731e-26	-0.11912051755537	0.996	0.997	5.13670845610527e-22	A
TSHZ1	3.60929815145685e-26	-0.119211643001459	0.772	0.823	9.87937090016769e-22	A
TCAF1	1.2277320248918e-44	-0.119242128340931	0.835	0.866	3.36054809853384e-40	-
MYH9	7.19018815182554e-31	-0.119254532358196	0.966	0.975	1.96809830091769e-26	A
ZNF706	1.39518962809468e-42	-0.119265247538286	0.995	0.993	3.81891305002077e-38	A
ZMYND8	1.73973469131148e-23	-0.119536225337081	0.853	0.86	4.76200179705779e-19	AM
KHDRBS1	4.66400174159355e-29	-0.119815631674551	0.947	0.958	1.27663055670899e-24	-
GLB1	2.28852966162819e-65	-0.119819449416579	0.848	0.891	6.26416338980867e-61	A
ARPC1A	8.88221044365707e-39	-0.119920231453707	0.995	0.994	2.43123864263781e-34	-
SEC24D	5.43313588169108e-50	-0.119966636367356	0.904	0.928	1.48715795353648e-45	A
APOL2	1.4046590302333e-62	-0.120103997171302	0.682	0.765	3.84483269755459e-58	-
HSPE1	4.86751738787154e-37	-0.120314881183181	0.994	0.994	1.3323368594082e-32	-
CFH	3.24716967804971e-116	-0.120415390062644	0.253	0.478	8.88815284275768e-112	-
SERBP1	5.71767962887249e-27	-0.120426821821439	0.996	0.998	1.56504326801498e-22	A
XPOT	2.27603935548644e-47	-0.120471974153326	0.886	0.915	6.22997492383749e-43	-
NOVA1	9.75865718171784e-39	-0.120596035305878	0.777	0.848	2.67113964377981e-34	A
MIR222HG	9.97349969684311e-54	-0.120703682940217	0.577	0.69	2.7299463370199e-49	-
RYK	1.7980308443335e-61	-0.120958923224253	0.877	0.908	4.92157002710965e-57	A
SHMT2	1.65882819510543e-57	-0.120976776579691	0.825	0.873	4.54054453564259e-53	-
SCAF11	4.87706258199271e-36	-0.120985548288853	0.99	0.978	1.33494956994304e-31	A
SURF4	1.91614177216266e-43	-0.121143895508246	0.982	0.979	5.24486325876363e-39	-
BDH2	6.38064551758909e-77	-0.121221248557147	0.597	0.74	1.74651029107449e-72	-
UBE2Z	2.90216235311937e-59	-0.121230307527959	0.94	0.951	7.94379879295833e-55	-
H2AFV	2.89302824958628e-18	-0.121631777824915	0.986	0.986	7.91879692476757e-14	-
ATP2C1	3.76635166070174e-65	-0.121801453853836	0.823	0.873	1.03092577656728e-60	A
EBF1	4.20068781044095e-48	-0.121813749485319	0.473	0.596	1.1498122674739e-43	A
MSN	7.66060375323548e-36	-0.121824419736975	0.947	0.953	2.09686045933562e-31	A
ZNF580	2.79557324697379e-56	-0.122048354755636	0.96	0.962	7.65204309161666e-52	-
GPNMB	8.33481586429879e-18	-0.122114416175086	0.989	0.988	2.28140579837586e-13	A
MTCH2	3.74937676767369e-52	-0.122298969214378	0.98	0.981	1.02627940884764e-47	-
IFI44L	1.33530082473163e-34	-0.122360500471792	0.64	0.713	3.65498541745542e-30	-
IRF2BPL	6.50542547303484e-121	-0.122826168927458	0.381	0.61	1.7806650604791e-116	A
UBE2L6	2.16360759777214e-53	-0.123007556156367	0.948	0.95	5.9222267166219e-49	A
STOM	1.22258893663234e-24	-0.123237148131474	0.842	0.867	3.34647043735005e-20	A
ERCC6	2.41856639387578e-47	-0.12327964644069	0.745	0.797	6.62009993331678e-43	A
MYPN	5.31103258190526e-43	-0.123282838301705	0.561	0.651	1.45373583831911e-38	-
RAB1A	1.68598378519348e-56	-0.123326559007282	0.996	0.993	4.6148748168316e-52	A
DUSP5	8.41580912573676e-18	-0.123493090139543	0.579	0.628	2.30357527389667e-13	AM
SRSF7	1.56735563545582e-29	-0.123604685089858	0.914	0.935	4.29016584536966e-25	A
PYCARD	7.36599282506449e-42	-0.123916930357706	0.81	0.878	2.01621955607665e-37	A
TP53	6.61264294595239e-78	-0.124097023510175	0.727	0.812	1.81001262716609e-73	A
TMSB10	2.70728329501645e-37	-0.124341622804555	1	1	7.41037583511902e-33	-
ATXN10	1.54000004002431e-46	-0.124452010006019	0.976	0.972	4.21528810955453e-42	A
ERP44	8.28949266487853e-56	-0.125020953837158	0.959	0.957	2.26899993223055e-51	A
SEC61A1	2.33364635282742e-59	-0.125153941880918	0.971	0.975	6.38765679695921e-55	-
APOBEC3C	3.43194410137528e-41	-0.125372527110574	0.966	0.977	9.39391739428442e-37	A
MIDN	2.304648839896e-50	-0.125476613470869	0.904	0.926	6.30828480456333e-46	-
SRSF3	3.05418954407832e-27	-0.125553980745104	0.966	0.974	8.35992762005119e-23	A
MATN2	4.60059705736854e-62	-0.125624709880522	0.432	0.572	1.25927542654292e-57	A
AXL	6.49909520967726e-31	-0.126007515063618	0.988	0.987	1.77893234079286e-26	A
RRAGA	5.95606415393442e-47	-0.126010057744328	0.995	0.992	1.63029388021493e-42	-
ANAPC13	3.33261045769819e-56	-0.126669307493476	0.967	0.97	9.1220213448115e-52	A
FN1	2.55556875031891e-07	-0.126695999812187	1	0.999	0.00699510278337293	AM
PLOD3	2.03548924355851e-56	-0.126711572015724	0.947	0.947	5.57154115746835e-52	-
SPG21	3.18941506795144e-68	-0.126875960736597	0.94	0.952	8.73006692399668e-64	A
IL11RA	3.03053972084528e-82	-0.126888962829049	0.592	0.717	8.29519332389769e-78	-
LINC00842	2.60682594256336e-129	-0.127087813744364	0.161	0.389	7.13540396998443e-125	-
NFE2L2	1.02822902630978e-43	-0.128848723867373	0.977	0.979	2.81446849081513e-39	A
MARVELD1	9.77186088180096e-62	-0.128856727788054	0.901	0.921	2.67475376056656e-57	-
GGH	1.93952565438323e-40	-0.12890172744362	0.732	0.795	5.30886962117778e-36	-
UBE2R2	2.05177883010119e-64	-0.128937207364401	0.988	0.986	5.61612901375299e-60	A
EIF5A	1.80593101873225e-05	-0.129018641756818	1	0.999	0.494319438447392	-
HSPA5	6.3495939928237e-37	-0.12918002306869	0.995	0.997	1.7380108677157e-32	-
DDAH1	8.44558752755173e-44	-0.129391070121478	0.821	0.87	2.31172621804146e-39	-
LIPA	6.38336964098948e-56	-0.129410818196977	0.883	0.905	1.74725593813164e-51	A
CAT	8.61030217809358e-58	-0.129445686716071	0.945	0.959	2.35681191218777e-53	AM
HSD17B4	1.34210820968605e-60	-0.129449393032195	0.885	0.908	3.67361859155265e-56	A
NPC2	1.3591330873331e-25	-0.129461494801972	0.997	0.996	3.72021908664816e-21	A
G3BP1	7.60776697342085e-33	-0.129535843291177	0.974	0.976	2.08239797596475e-28	-
EI24	2.45734524026774e-52	-0.130113888050598	0.987	0.983	6.72624539166086e-48	AM
CYCS	1.2167663572872e-36	-0.130118942578324	0.97	0.968	3.33053287316653e-32	A
TNFAIP2	2.13139540043545e-21	-0.130188056838087	0.748	0.787	5.83405549007192e-17	A
PTBP1	3.16914913797703e-80	-0.13030096340169	0.851	0.897	8.67459502047073e-76	A
NELFE	8.44146552692018e-60	-0.130513655912959	0.961	0.957	2.31059794402859e-55	-
FNDC3B	3.24489250463062e-56	-0.130577905661611	0.916	0.932	8.88191976367494e-52	A
IL10RB	5.9250135927255e-88	-0.130578863199989	0.834	0.883	1.62179472060082e-83	A
MEIS2	6.91233145312184e-34	-0.130581368041031	0.875	0.907	1.89204336534851e-29	A
CEMIP	3.01421824473243e-42	-0.130881722218811	0.183	0.311	8.2505181794816e-38	-
RBBP4	2.29411801274994e-56	-0.130915851083127	0.917	0.923	6.27945982449914e-52	-
TP53I11	1.8376069650574e-65	-0.131668486178455	0.698	0.782	5.02989778475511e-61	AM
S1PR2	1.4510853235769e-101	-0.131966114520426	0.553	0.699	3.9719107476947e-97	A
CHMP3	2.68130565838484e-51	-0.132122161797396	0.991	0.987	7.33926984813099e-47	A
C11orf91	8.66283711424157e-90	-0.132450134029658	0.465	0.615	2.3711917749102e-85	-
PDIA6	7.25267723900617e-30	-0.13256112538208	0.997	0.998	1.98520281386077e-25	A
SMC4	2.89435033245452e-31	-0.132751547358314	0.606	0.678	7.92241572999451e-27	-
MACF1	1.26524455269161e-44	-0.13277630417098	0.893	0.919	3.46322738962748e-40	A
TK2	1.48271644719436e-61	-0.132849211059596	0.83	0.868	4.0584914592604e-57	A
TRIM56	7.97043788847466e-44	-0.133000300322182	0.869	0.888	2.18166825883329e-39	A
CAPNS1	4.89879762459956e-51	-0.133072253578094	0.999	0.998	1.34089888580539e-46	-
SNAI2	1.26567396861526e-33	-0.133294746311621	0.79	0.853	3.46440278689369e-29	A
GTF2H5	9.64098146654954e-33	-0.133496638112615	0.978	0.979	2.63892944702394e-28	A
MOXD1	2.4856526943275e-106	-0.13358417393645	0.31	0.509	6.80372855491323e-102	-
PDXDC1	3.78162139348335e-46	-0.133784826207621	0.856	0.867	1.03510540782426e-41	A
SRSF9	1.25327262145736e-48	-0.133884183711341	0.996	0.997	3.4304578194531e-44	-
TTYH3	9.2897593837064e-95	-0.13418055559952	0.691	0.798	2.54279293850812e-90	-
EPHX1	1.52738405798095e-19	-0.134199821777904	0.971	0.964	4.18075564350545e-15	A
GPM6B	2.47370868138504e-54	-0.134374956218902	0.164	0.297	6.77103540268714e-50	-
OLA1	6.12497311469881e-56	-0.134574782827552	0.987	0.988	1.67652764095536e-51	A
TNPO1	8.79347560675609e-57	-0.134744407370618	0.965	0.965	2.40695014308128e-52	A
IL7R	2.00735224602093e-21	-0.134954760788528	0.593	0.658	5.49452456780848e-17	-
TRIM38	7.62086414679484e-48	-0.135066986616426	0.839	0.874	2.08598293426068e-43	A
CISD1	2.03826015240772e-56	-0.135091447901362	0.894	0.929	5.5791256891704e-52	-
TMEM14A	1.05075112544989e-70	-0.135095032179722	0.884	0.916	2.87611598058144e-66	A
PAX8-AS1	8.75141760068338e-62	-0.135137621140406	0.248	0.412	2.39543802565906e-57	-
CENPF	4.29498523700942e-13	-0.135292406212153	0.235	0.297	1.17562335907422e-08	-
EIF4G1	7.83369895816879e-50	-0.135312599775633	0.967	0.973	2.14424007882996e-45	A
HEXB	3.37187753353561e-39	-0.135599376575201	0.993	0.989	9.22950318479367e-35	A
CCN4	1.03723877972041e-41	-0.135701277908623	0.639	0.723	2.83912998785072e-37	-
NCBP2	7.49107109219419e-58	-0.135832111944955	0.945	0.945	2.05045597935539e-53	-
WSB1	5.01052116705802e-69	-0.135836391109261	0.875	0.908	1.37147985384712e-64	A
MMP14	1.64948917148307e-35	-0.136075782161267	0.927	0.938	4.51498176018345e-31	-
RPL5	8.32176636507384e-57	-0.136121030371819	1	1	2.27783388944801e-52	A
RCN3	2.32826744227031e-20	-0.136145774940432	0.994	0.996	6.3729336429823e-16	-
WDR1	1.24086673637564e-44	-0.136407771365151	0.978	0.978	3.39650043080741e-40	A
ZFP36L2	4.37603935703874e-21	-0.136488295624629	0.993	0.995	1.19780949280864e-16	AM
AC124067.2	1.02418157110795e-118	-0.136505351727392	0.249	0.469	2.80338979643669e-114	-
PIK3C2A	3.49412529723647e-56	-0.136563809345714	0.803	0.832	9.56411976359568e-52	AM
C1QBP	1.2121331952254e-43	-0.136637669782053	0.993	0.993	3.31785098197097e-39	-
YWHAB	7.60473730981086e-59	-0.136855740525991	1	0.999	2.08156869644143e-54	A
CYB5A	1.66540447714708e-19	-0.136911546450378	0.998	0.999	4.55854513484699e-15	A
ZBTB7A	3.38584585293358e-49	-0.136919973191267	0.978	0.973	9.26773726864979e-45	A
CTDNEP1	1.87366072616785e-72	-0.137054310788478	0.976	0.981	5.12858413966664e-68	-
ELOVL5	6.85006993475967e-108	-0.137114073015805	0.74	0.856	1.87500114254242e-103	AM
MAT2A	6.84383384941923e-55	-0.137143218187303	0.933	0.946	1.87329420126303e-50	A
TMEM119	1.09850889918014e-19	-0.137166122983359	0.918	0.934	3.00683855883589e-15	-
GLUD1	1.02427704118282e-35	-0.13808646611073	0.971	0.972	2.80365111712562e-31	-
USP33	1.96573981225721e-56	-0.138137088311495	0.917	0.928	5.38062301411045e-52	A
S100A11	3.79354814936945e-30	-0.138187017645561	0.999	0.999	1.0383699994454e-25	A
METAP2	5.35861045217976e-40	-0.138487399541087	0.994	0.983	1.46675885297064e-35	A
BICC1	3.85893913652847e-56	-0.138560189307607	0.563	0.699	1.05626882045057e-51	-
PPP2R1A	9.65866565240764e-68	-0.138618785064433	0.982	0.98	2.64376996237702e-63	-
SEPTIN9	2.38181989476792e-48	-0.139071038886159	0.977	0.98	6.51951741595875e-44	AM
NFKBIA	2.69226653953688e-24	-0.139133051475033	0.975	0.982	7.36927197202034e-20	-
CDC42EP5	2.40214683379347e-73	-0.139169212067792	0.735	0.849	6.57515631345947e-69	-
TRIOBP	1.23077049584236e-55	-0.139244703992381	0.967	0.97	3.3688650012197e-51	-
CUL4B	4.96805857457607e-23	-0.139299416357015	0.929	0.943	1.35985699303296e-18	A
RPL15	1.75073729460867e-70	-0.139490165013958	1	1	4.79211812280286e-66	A
H3F3A	7.89900536612685e-52	-0.13964512618243	0.995	0.996	2.16211574881624e-47	-
LAPTM4B	5.19006180458157e-79	-0.139890441881642	0.854	0.906	1.42062371715007e-74	A
MORF4L2	3.48266923538138e-35	-0.139943384272939	0.98	0.983	9.53276223108592e-31	-
TMED9	8.24341352878996e-36	-0.139990257440997	0.995	0.996	2.25638715110039e-31	-
CTSZ	2.4221068339732e-25	-0.140122832084304	0.999	0.998	6.62979082595145e-21	A
PRKCSH	7.32775460424888e-72	-0.140543442599462	0.968	0.968	2.005752990275e-67	-
CDKN3	4.0240488358905e-15	-0.141293139164919	0.305	0.368	1.10146264735995e-10	A
RPS27L	2.14661737227175e-40	-0.141371387721655	0.999	1	5.87572107138224e-36	-
MAP3K20	7.94297738884314e-63	-0.141500053774593	0.778	0.841	2.17415177087414e-58	A
ZNF703	5.02002359626016e-104	-0.141513620011031	0.558	0.721	1.37408085876833e-99	AM
DBI	7.12519554433598e-45	-0.141770134544808	0.994	0.995	1.95030852439564e-40	A
FOXN3	3.79219215867574e-67	-0.141979192908272	0.731	0.813	1.03799883767272e-62	A
TNXB	2.46201383215229e-48	-0.142402829831094	0.336	0.479	6.73902426136726e-44	-
GALNT5	7.11001542007349e-46	-0.142424258929472	0.769	0.853	1.94615342078252e-41	A
TUBB6	3.13365031418449e-26	-0.142690539686449	0.981	0.976	8.57742763998578e-22	A
BZW1	1.27110737199664e-41	-0.142691376484519	0.995	0.995	3.47927509862922e-37	A
CYBRD1	1.83945142220569e-26	-0.142729166127951	0.968	0.963	5.03494643286142e-22	A
PLD3	2.23768566247269e-32	-0.142902217818893	0.993	0.987	6.12499319532024e-28	AM
MAZ	5.32635265763768e-71	-0.14322858262669	0.936	0.954	1.45792924944859e-66	-
RPS3A	1.0120855620421e-57	-0.143302816636599	1	1	2.77028060042164e-53	-
CHPF	3.45660265430155e-24	-0.143402644580979	0.932	0.938	9.4614127853542e-20	-
PCNA	7.28676503370019e-31	-0.143440964376962	0.91	0.914	1.99453332502442e-26	A
SCARB2	4.84462943325997e-68	-0.143536240901943	0.981	0.981	1.32607196847192e-63	A
LDHA	3.56183267661987e-32	-0.143571003595826	1	0.999	9.7494484024439e-28	-
EWSR1	4.81700136853275e-84	-0.143824232952559	0.868	0.904	1.31850961459478e-79	A
EIF3L	8.91539536201097e-70	-0.144699926597339	0.992	0.99	2.44032201848964e-65	-
LAMB1	3.99303278504825e-43	-0.144750112794363	0.699	0.765	1.09297293392341e-38	A
PGD	1.23822862651783e-81	-0.144835869174099	0.767	0.836	3.3892793965046e-77	-
TCF7L2	1.88035552457506e-69	-0.145182101433535	0.63	0.734	5.14690914186687e-65	A
SUMO2	3.81130014694593e-65	-0.145338291565474	0.999	0.998	1.04322907622204e-60	-
CCNYL1	4.50460246307228e-69	-0.145643838603879	0.606	0.72	1.23299978619215e-64	-
GSTM3	7.36111243520552e-30	-0.145659824129858	0.855	0.869	2.01488369576445e-25	A
NDN	5.19076521780537e-34	-0.145798063901585	0.557	0.651	1.42081625541769e-29	A
SERPING1	1.2442693409238e-10	-0.145934625757854	0.897	0.875	3.40581403997662e-06	-
GNG11	6.73071784113412e-38	-0.146680477322939	0.974	0.995	1.84233208747523e-33	A
ANKRD1	1.78487849414168e-05	-0.146700916070799	0.711	0.737	0.488556941416462	A
JUN	2.87150175010863e-24	-0.147047379075585	0.699	0.758	7.85987459039734e-20	AM
IRAK3	2.06275648802954e-38	-0.147380831419369	0.824	0.843	5.64617705903446e-34	-
SEC23A	1.27835805032046e-73	-0.147955887666357	0.945	0.964	3.49912165533717e-69	-
HMGN3	6.22184148508637e-73	-0.147963873575859	0.767	0.865	1.70304245129784e-68	A
GLT8D2	9.63516109881615e-131	-0.148063378640729	0.5	0.703	2.63733629596796e-126	-
ARHGAP35	8.75387685797285e-113	-0.14824854960651	0.721	0.837	2.39611117356433e-108	A
SGMS2	1.97793978334462e-126	-0.148355503549813	0.59	0.761	5.4140167749709e-122	A
ENG	3.66228615783283e-71	-0.148480809922681	0.927	0.945	1.002440967122e-66	A
CDC25B	6.73089192793709e-93	-0.148665197905536	0.583	0.732	1.84237973851494e-88	-
KRT10	3.0355507056005e-53	-0.148960048052731	0.998	0.997	8.30890939136969e-49	AM
PHB2	1.57927067116887e-67	-0.148960430674377	0.991	0.989	4.32277968112343e-63	A
CDH11	1.81175745531703e-76	-0.148990501957827	0.553	0.711	4.95914250669379e-72	A
PCBP2	6.03740802002371e-78	-0.148996245208562	0.999	0.998	1.65255932324089e-73	A
SEC11A	5.347654029317e-72	-0.149006679546474	0.999	0.998	1.46375986090465e-67	A
LTBP2	8.13523070799631e-67	-0.149068326447872	0.617	0.729	2.22677534939275e-62	AM
RAN	1.47750401425167e-28	-0.149482452763627	0.998	0.999	4.04422398780968e-24	-
CCN1	4.51497052196924e-19	-0.149572818374256	0.966	0.974	1.23583773127342e-14	-
SEC63	6.53743605974918e-74	-0.149669966222613	0.968	0.973	1.78942699827455e-69	A
HNRNPUL1	7.50939589892126e-78	-0.14976600231281	0.909	0.932	2.05547184545273e-73	A
SMPD1	4.01268049764304e-59	-0.14982197007737	0.941	0.951	1.09835090581485e-54	A
PHGDH	4.14014101231478e-63	-0.150192234266049	0.36	0.523	1.1332393978908e-58	A
PTGR1	1.22711581053447e-50	-0.150344791698798	0.855	0.896	3.35886139659496e-46	-
DKC1	2.80182160146477e-76	-0.150449633054226	0.778	0.84	7.66914608752938e-72	-
TENT5A	1.39577055401602e-20	-0.150616641091339	0.867	0.88	3.82050316045264e-16	A
NID2	9.96030836083443e-75	-0.150626931425657	0.643	0.762	2.7263356045276e-70	-
RNPEP	3.26850440747265e-98	-0.150764711366979	0.854	0.902	8.94655026413414e-94	A
MLF2	4.15611929438658e-65	-0.150975783570694	0.993	0.993	1.1376129732595e-60	A
UBA1	5.20815065732964e-93	-0.151244956137407	0.941	0.953	1.42557499792427e-88	A
CLDN11	1.33921834737454e-29	-0.151386397483768	0.406	0.501	3.66570846043358e-25	-
NAV1	1.53272554600624e-47	-0.151463987305227	0.879	0.899	4.19537636452828e-43	A
RPS2	5.17519978051636e-46	-0.15177651664548	1	1	1.41655568392294e-41	-
BANF1	9.44006078165352e-67	-0.15184546677343	0.993	0.994	2.5839334371542e-62	-
EIF2S2	1.76469544580536e-39	-0.152013451360094	1	0.997	4.83032437425842e-35	A
EVI5	9.06345454696901e-90	-0.152078601022754	0.823	0.871	2.48084877859636e-85	A
C5orf15	4.90612986683125e-82	-0.152330403615037	0.927	0.947	1.34290586714905e-77	A
WLS	1.93646799748668e-66	-0.152715628327311	0.507	0.669	5.30050020272055e-62	AM
CSPG4	2.69259418770409e-84	-0.152778977029692	0.643	0.758	7.37016881058363e-80	AM
SGCE	1.5119500997306e-85	-0.153231893696586	0.693	0.814	4.13850981298259e-81	-
TGFB1	1.24401004533477e-56	-0.153314816130781	0.978	0.971	3.40510429609034e-52	-
BUB3	2.14393988353604e-47	-0.153372604016759	0.969	0.964	5.86839224921484e-43	A
P3H1	7.56225684845654e-100	-0.153791130331776	0.823	0.885	2.06994094455952e-95	-
ADAM9	1.46827192892535e-53	-0.153915806626898	0.97	0.978	4.01895392385446e-49	A
EIF2S3	2.51352414662935e-62	-0.153920400810826	0.985	0.988	6.88001829415384e-58	A
PGK1	1.09484972367789e-49	-0.154554831265746	0.988	0.988	2.99682266365113e-45	A
MME	9.96335212840135e-19	-0.154567334352986	0.718	0.772	2.72716874458602e-14	AM
CD82	1.81287445552117e-44	-0.154841819428787	0.8	0.839	4.96219995965254e-40	A
MMADHC	1.28365678364018e-64	-0.155567567511268	0.988	0.985	3.51362534817989e-60	A
CCNG1	4.26071034526547e-50	-0.156023042935814	0.965	0.974	1.16624163570606e-45	AM
ZBTB16	1.21535464078935e-43	-0.156248948495777	0.855	0.897	3.3266687227686e-39	AM
ANXA7	1.04087819432647e-78	-0.156480607083847	0.967	0.969	2.8490917935104e-74	-
SLCO2A1	4.54965877054023e-186	-0.156876735775237	0.049	0.282	1.24533259867227e-181	A
RABGAP1	3.35789584378112e-16	-0.156975486866854	0.755	0.762	9.19123250359769e-12	A
RBMS3	1.68682725226643e-60	-0.156985154629941	0.582	0.688	4.61718355490366e-56	A
PLEC	1.44290016551857e-39	-0.157373178733924	0.982	0.98	3.94950633305743e-35	A
HACD4	1.04328695937067e-112	-0.157518393971363	0.685	0.829	2.8556850651894e-108	-
PTP4A2	2.89282528043031e-59	-0.157624188079453	0.993	0.993	7.91824135759385e-55	A
EXT2	1.25794333370322e-122	-0.157706141380643	0.808	0.891	3.44324249301245e-118	A
RPS3	1.42524007060961e-59	-0.158140437038689	1	1	3.90116712127264e-55	A
MCTS1	1.00479154526237e-76	-0.158215565693211	0.957	0.958	2.75031541769216e-72	-
SNHG9	1.86006275324444e-50	-0.158257370425137	0.91	0.92	5.09136376818069e-46	-
ILF3	5.14870687170871e-74	-0.158688508610485	0.879	0.908	1.40930404492411e-69	AM
CETN3	4.90934130767936e-121	-0.158716643956234	0.608	0.754	1.343784902738e-116	A
ITGA2	3.39039937837843e-20	-0.158812833616165	0.797	0.811	9.28020117849743e-16	A
AHCYL1	5.19162774447567e-79	-0.15891481010219	0.954	0.964	1.42105234621788e-74	A
AMD1	7.96720814410232e-71	-0.159072187296168	0.899	0.934	2.18078421320369e-66	A
APCDD1	2.48325861176033e-36	-0.159353063996515	0.191	0.296	6.79717547211038e-32	A
GDF5	4.32628305474587e-36	-0.159629964272932	0.423	0.528	1.18419019774504e-31	A
GRN	6.44218770051714e-40	-0.159675222249404	0.999	0.996	1.76335561738555e-35	A
TUBA1A	2.56554021674657e-26	-0.159717586240361	0.957	0.97	7.02239668127871e-22	A
PRCP	1.63204471644443e-90	-0.159814328913507	0.867	0.909	4.4672327978517e-86	AM
GREM1	5.50037085451586e-14	-0.16014479991346	0.567	0.625	1.50556151029808e-09	-
STEAP1	1.11989663393447e-50	-0.160213257307821	0.78	0.839	3.06538106640542e-46	A
ITGAV	5.68563872368874e-47	-0.160905524832783	0.946	0.958	1.55627303144808e-42	A
SMARCD2	2.07473760606814e-130	-0.161112692212428	0.824	0.891	5.67897177532973e-126	-
RAD23B	1.62006862905363e-47	-0.161170530918843	0.98	0.974	4.4344518514456e-43	AM
CAPN1	1.85892193601266e-97	-0.161641376513314	0.941	0.956	5.08824112325385e-93	A
CSF1	9.42922804482178e-46	-0.161791288684618	0.871	0.913	2.58096830042862e-41	A
SHC1	2.95599398402943e-61	-0.162312297100691	0.974	0.976	8.09114673308536e-57	A
HIGD1A	1.96345263529503e-73	-0.16259504215431	0.957	0.971	5.37436255332957e-69	-
GLRX	1.1322252832644e-78	-0.162903619038977	0.787	0.896	3.09912704535132e-74	AM
PRMT2	2.63481119610869e-59	-0.163129767842005	0.975	0.964	7.21200520598871e-55	A
RPL7	1.13200773934729e-63	-0.163867784129343	0.999	1	3.09853158414139e-59	-
TCF4	7.87211886763605e-66	-0.164165927414527	0.758	0.832	2.15475637644934e-61	AM
HNRNPC	2.36782676417814e-74	-0.164187120686333	0.998	0.996	6.4812154189084e-70	-
MBOAT7	2.39970663674553e-73	-0.164390506645968	0.913	0.927	6.56847700609987e-69	AM
TOP2A	2.20374698569565e-22	-0.164439198111099	0.257	0.346	6.03209624924613e-18	-
IQGAP1	5.22415015011949e-62	-0.164450375695193	0.981	0.984	1.42995437909071e-57	A
GAS6	0.00404844438240936	-0.164845355265323	0.977	0.969	1	-
FAM3C	1.09571391920276e-61	-0.165185582701721	0.97	0.978	2.99918813964179e-57	A
TPBG	2.310813529465e-124	-0.165271309800291	0.712	0.851	6.3251587928516e-120	-
GCLM	3.54370557554284e-58	-0.165392602648102	0.86	0.889	9.69983090137587e-54	A
EFEMP2	1.93476546029784e-49	-0.165921443853451	0.997	0.997	5.29584001792725e-45	-
HMGN1	1.08486818610743e-47	-0.166291317589338	0.988	0.992	2.96950119901325e-43	A
PCOLCE2	5.6205374706382e-38	-0.166431064705425	0.368	0.48	1.53845351646309e-33	A
AP2A2	8.59952659451395e-95	-0.166683616287521	0.843	0.89	2.35386241945036e-90	A
PSMA4	5.9880841238911e-80	-0.167189411654739	0.995	0.992	1.63905838639147e-75	A
MYO1B	4.05195852960806e-57	-0.167772068339719	0.9	0.934	1.10910208872432e-52	-
MARCKS	1.5491328786773e-15	-0.167895680436202	0.934	0.929	4.2402865155155e-11	A
SUB1	4.59061042995006e-99	-0.168517292268032	0.999	1	1.25654188688593e-94	A
CDC42EP3	1.15728124093209e-30	-0.16964562226709	0.82	0.857	3.16771021267931e-26	AM
ERGIC1	3.17033371537278e-56	-0.17003901570885	0.992	0.99	8.67783744571838e-52	A
OAT	9.91967988346796e-80	-0.170169401733677	0.974	0.981	2.71521477770285e-75	A
P4HB	2.05326652508349e-52	-0.17023429724058	0.998	0.999	5.62020113245852e-48	-
NFIX	4.57543891981573e-75	-0.170536364526599	0.971	0.981	1.25238914113196e-70	A
PSMB9	6.00263918349426e-104	-0.171106605225778	0.623	0.773	1.64304239730605e-99	A
BZW2	1.1523348223643e-88	-0.171121520454519	0.897	0.926	3.15417087577557e-84	A
RPL3	8.37442740481031e-56	-0.17118674280155	1	1	2.29224826924468e-51	-
CD99	1.82047662068083e-38	-0.17135528584312	1	1	4.98300860612756e-34	-
COPA	1.77502105994628e-76	-0.171963955098873	0.986	0.982	4.85858764528496e-72	-
NMB	4.76599729430922e-22	-0.172447001806004	0.765	0.786	1.30454877939832e-17	-
LMO4	2.78229431926213e-55	-0.172592392318165	0.869	0.909	7.61569601068431e-51	AM
PCBP1	1.08007308540744e-104	-0.172692732025092	0.998	0.996	2.95637604937724e-100	A
HERPUD1	4.89981622720294e-64	-0.172693700672435	0.98	0.982	1.34117769770999e-59	-
C6orf62	3.79406126303872e-89	-0.172750067374309	0.942	0.96	1.03851044891896e-84	-
PSMA1	2.46685934672972e-84	-0.172906790189807	0.99	0.992	6.75228740386859e-80	AM
PNISR	8.02400329916416e-67	-0.173624159505712	0.968	0.969	2.19633018304722e-62	-
VASN	4.97621997248855e-65	-0.173637128900679	0.905	0.931	1.36209093086957e-60	-
KPNB1	1.59711869465373e-51	-0.17425068923313	0.978	0.98	4.37163329100618e-47	A
QSOX1	1.44121957694949e-47	-0.17433201400965	0.975	0.973	3.94490622602616e-43	A
PLAC9	6.26288456316078e-24	-0.174422464290604	0.854	0.853	1.71427676262837e-19	-
SARS	6.02582900591226e-72	-0.174430967113842	0.982	0.982	1.6493899154983e-67	-
ACAA2	7.82829697460498e-96	-0.174462742010775	0.941	0.961	2.14276144788887e-91	A
RRAD	1.80651972973787e-29	-0.174998887605918	0.441	0.543	4.94480580423849e-25	-
SGK1	1.62514452390183e-28	-0.175775292029662	0.721	0.79	4.4483455908241e-24	AM
PTTG1	5.88749060215326e-45	-0.176165064017026	0.543	0.662	1.61152392762139e-40	A
GDI2	9.94453514553879e-106	-0.176167191217909	0.991	0.991	2.72201816003688e-101	A
CYP26B1	9.62544975144083e-22	-0.176476536325845	0.532	0.584	2.63467810596438e-17	A
AP3S1	2.11714904160726e-105	-0.176756532755438	0.992	0.991	5.7950603566874e-101	A
RANBP1	1.36240736363788e-43	-0.176897441704047	0.987	0.99	3.7291814357496e-39	-
RSU1	7.17639877008923e-82	-0.177013181621185	0.965	0.974	1.96432387134882e-77	A
CCBE1	9.97121169491671e-65	-0.177486399375157	0.772	0.869	2.7293200651326e-60	-
TAPBP	3.44994228301341e-84	-0.177586774900423	0.932	0.939	9.44318201706432e-80	-
FAM120A	1.49624592817878e-83	-0.177640300326354	0.964	0.969	4.09552435461095e-79	-
TIMP3	7.07042494064542e-14	-0.177975487047175	0.937	0.945	1.93531671475347e-09	AM
PGAM1	3.27684013723907e-87	-0.178318942584825	0.996	0.998	8.96936682365078e-83	A
LRP1	4.1736846692783e-29	-0.17876133926314	0.989	0.99	1.14242096767486e-24	A
APOL6	2.77714581947767e-110	-0.178916412549436	0.651	0.785	7.60160353707429e-106	A
NFIA	2.94699042078037e-117	-0.179796508956928	0.437	0.644	8.06650217976004e-113	AM
THOC2	3.87445115893064e-85	-0.17983293431692	0.922	0.93	1.06051477122249e-80	AM
SNX7	3.76038501110943e-99	-0.180076269799837	0.937	0.964	1.02929258524087e-94	-
CAPN2	1.20389049679293e-42	-0.180099788536964	0.993	0.993	3.29528906782162e-38	A
NCSTN	1.45093237784752e-120	-0.180315281236954	0.899	0.931	3.97149210464422e-116	-
MT-ATP8	8.53675289485963e-37	-0.18034739002334	0.742	0.75	2.33668000238098e-32	-
MAGED1	1.41332753063538e-53	-0.180424865430199	0.978	0.98	3.86856011685516e-49	-
PRAF2	8.17152679726031e-102	-0.181040644496949	0.934	0.948	2.23671031494609e-97	-
CRIP2	2.47910847533322e-62	-0.181450226469294	0.829	0.878	6.78581571868208e-58	-
PXDN	2.24057832491581e-83	-0.182795966411232	0.932	0.952	6.13291099095957e-79	-
GNG12	1.36642782800516e-55	-0.183084937853721	0.988	0.991	3.74018625081573e-51	AM
PSME2	6.39457734577863e-46	-0.183198582530924	0.975	0.981	1.75032371108653e-41	-
KPNA3	7.91298686274253e-109	-0.184280336480546	0.949	0.955	2.16594276406988e-104	AM
KDELR2	2.62249641150761e-73	-0.184687190674917	0.997	0.997	7.17829717757864e-69	-
HNRNPA1	2.33562023600009e-57	-0.185728174443465	0.995	0.996	6.39305970997946e-53	A
SAMHD1	1.62062130613477e-49	-0.187234819071347	0.72	0.801	4.4359646391521e-45	A
DPYSL3	1.59573256663182e-193	-0.187262714986126	0.352	0.624	4.36783918138462e-189	A
AAK1	2.19353230961398e-91	-0.187312307355236	0.947	0.954	6.00413663787538e-87	A
NID1	6.31777735289697e-40	-0.187530627823277	0.97	0.981	1.72930201703496e-35	A
HSPG2	4.04823871897996e-89	-0.187553668221929	0.853	0.907	1.1080839021592e-84	A
PPP1CC	1.18741377930024e-80	-0.187644732361073	0.962	0.974	3.25018899670062e-76	A
AP2B1	4.70339026832231e-85	-0.187863195262182	0.982	0.974	1.28741198424518e-80	A
MVP	7.16629345604072e-104	-0.188514891569193	0.935	0.953	1.96155784478746e-99	-
RARS	1.90678595536327e-103	-0.188601622791136	0.966	0.971	5.21925451702034e-99	-
APOD	5.10598013470125e-07	-0.188759612225774	0.778	0.799	0.0139760888247043	-
SLC1A5	1.12734600448841e-65	-0.189196228293075	0.927	0.94	3.08577148348567e-61	AM
RPS6KA2	1.15268546856931e-75	-0.190821494150163	0.835	0.89	3.15513066456791e-71	A
PLOD1	1.23262014840319e-109	-0.19106284575919	0.826	0.889	3.3739278702092e-105	A
CRIP1	2.72023306535935e-44	-0.191787353594778	0.576	0.725	7.44582194650161e-40	A
CCNI	1.73397203826321e-81	-0.192649287681827	0.999	0.999	4.74622826313405e-77	A
TCEAL9	1.4311934299106e-56	-0.193561634325988	0.977	0.978	3.9174626563513e-52	A
KPNA2	4.56772335791762e-67	-0.193753272943978	0.802	0.87	1.25027723752921e-62	A
SYNPO2	5.0797012549287e-74	-0.194351730883009	0.309	0.497	1.39041582749908e-69	A
ADGRE5	6.09396000073642e-128	-0.194498421752083	0.738	0.837	1.66803873140157e-123	A
VEGFC	2.42761892112342e-133	-0.194917293532768	0.583	0.754	6.64487851089901e-129	-
HEBP1	1.98079258144017e-89	-0.195203545196603	0.975	0.983	5.42182545391804e-85	-
ZFHX3	1.01489264591211e-112	-0.195233000188911	0.767	0.862	2.77796415039062e-108	AM
PROCR	7.86945120974555e-111	-0.195434655151973	0.61	0.76	2.15402618513155e-106	A
PLK2	4.11585084723743e-73	-0.196236713166129	0.479	0.63	1.12659069390583e-68	A
DPT	2.77974391737062e-06	-0.196288228232382	0.772	0.784	0.0760871505062687	A
TRAM2	1.619101384116e-88	-0.196538935046976	0.937	0.955	4.43180430860233e-84	A
TUBB4B	7.92883363066714e-28	-0.196797662171118	0.983	0.985	2.17028034138621e-23	A
TARS	1.22497406250248e-99	-0.196940676995289	0.954	0.958	3.35299900388178e-95	-
MT-ND4L	1.67162555478793e-64	-0.196987715654299	0.974	0.976	4.57557346856553e-60	-
AK3	2.66709060814218e-91	-0.197061512436921	0.974	0.982	7.30036041260678e-87	-
ACVRL1	3.09970174196713e-128	-0.197385610855512	0.616	0.765	8.48450360811243e-124	AM
HNRNPH1	7.40481322532515e-83	-0.197479245561768	0.906	0.948	2.026845476036e-78	A
RPN1	8.44066725073478e-107	-0.197555926264247	0.983	0.98	2.31037943987112e-102	-
RTN4	5.46886565608599e-70	-0.197750417716612	0.999	0.999	1.49693790738386e-65	AM
STRAP	1.69267280863887e-119	-0.19778158701796	0.996	0.994	4.63318401180631e-115	-
DPP4	1.49275513267926e-38	-0.197980842519842	0.755	0.806	4.08596934916968e-34	-
ACTA2	1.18934645101894e-36	-0.198579671640297	0.909	0.932	3.25547910572905e-32	-
TNS3	2.2064194886728e-112	-0.19867029248982	0.602	0.756	6.03941142439519e-108	A
PXN	2.28033095075901e-135	-0.198894345826966	0.818	0.888	6.24172187841756e-131	AM
FBN2	5.75570247302475e-17	-0.199064653188562	0.241	0.326	1.57545088091634e-12	A
SRSF2	6.26786613530172e-79	-0.200074180184686	0.938	0.96	1.71564031855479e-74	-
CNN2	1.94488133773591e-81	-0.200179565356202	0.947	0.957	5.32352919765073e-77	A
IFNGR2	4.0684961004609e-123	-0.200484929286119	0.9	0.942	1.11362875261816e-118	A
EIF3E	1.08887806998427e-94	-0.20055962408283	0.998	0.999	2.98047705316096e-90	A
RPL10A	1.83513964797552e-84	-0.201396201340421	1	1	5.0231442444386e-80	AM
PSMD14	8.58797103211005e-98	-0.201451708428649	0.965	0.968	2.35069943090916e-93	A
CFL1	1.38887151444979e-62	-0.201516820915783	1	1	3.80161910935196e-58	-
PFN2	1.3905672310381e-60	-0.201652104519313	0.928	0.959	3.80626062479749e-56	A
GSTA4	1.06838300654113e-190	-0.202154484894562	0.649	0.827	2.92437796550439e-186	A
ALDH9A1	9.30839773231512e-133	-0.202483557862977	0.863	0.922	2.5478946272893e-128	-
SERPINE1	9.74059960347717e-15	-0.202630973726977	0.989	0.986	2.66619692346377e-10	A
MYCBP2	2.43419508636076e-39	-0.203476505341364	0.929	0.938	6.66287879038667e-35	-
TLE5	4.98516747295652e-123	-0.203718612911258	0.991	0.991	1.36454004069766e-118	A
CDH13	2.88371826482767e-130	-0.203769816668983	0.538	0.715	7.8933136344863e-126	-
STEAP4	2.07018034825272e-51	-0.204413074178892	0.276	0.425	5.66649764923735e-47	-
PRSS3	1.14820266710639e-55	-0.204472817573072	0.34	0.489	3.14286034040362e-51	A
PSMC1	3.36886403500856e-103	-0.205694483834011	0.987	0.976	9.22125463662544e-99	A
LMNA	1.74215955240577e-71	-0.207098030344235	0.999	0.999	4.76863912684508e-67	A
ARHGAP6	5.29599542210354e-105	-0.207176592947779	0.595	0.73	1.44961986693818e-100	A
SNHG3	1.50651432065227e-114	-0.208352441360695	0.8	0.887	4.12363099848938e-110	-
ABI3BP	2.46488043457794e-19	-0.208359882433625	0.743	0.767	6.74687072552673e-15	A
IMPDH2	8.76969300304875e-77	-0.208920471927418	0.976	0.982	2.4004403687945e-72	-
POLR2J3	9.91173257415865e-60	-0.209012941627392	0.833	0.854	2.7130394401987e-55	-
PALM2-AKAP2	5.67889480918871e-32	-0.209708532904278	0.918	0.93	1.55442708717113e-27	-
EIF1AX	5.48542819792983e-76	-0.209952403486773	0.996	0.997	1.50147140633735e-71	-
CALD1	4.07974940005082e-06	-0.210066582298332	0.986	0.971	0.111670900578191	A
LGALS3BP	2.40697235529229e-29	-0.210193052085819	0.747	0.752	6.58836473090606e-25	A
SPTBN1	4.90711167175171e-87	-0.210224808067498	0.896	0.933	1.34317460679188e-82	AM
OSTC	3.15613364355295e-85	-0.210860798604088	0.998	0.999	8.63896900913315e-81	-
LASP1	3.32167330414158e-153	-0.210887391492625	0.936	0.959	9.09208416809632e-149	A
PPA1	2.02119552889809e-101	-0.211068255239985	0.996	0.996	5.53241640169986e-97	A
H3F3B	1.8619536463324e-95	-0.211539362961031	0.998	0.998	5.09653952074105e-91	-
EIF3F	9.88319638977523e-107	-0.21182754965373	0.999	0.999	2.70522851580927e-102	-
SLC7A11	6.32201239269163e-104	-0.21283523836002	0.415	0.613	1.73046123212755e-99	AM
TSC22D1	2.49763873247592e-62	-0.21355826620539	0.898	0.929	6.83653673853309e-58	A
LAMB2	5.84287518431391e-131	-0.214824410500903	0.912	0.94	1.5993117954504e-126	A
MYO1C	1.07524539322974e-116	-0.216963866052485	0.963	0.971	2.94316169034844e-112	A
ATF4	1.10474058285957e-60	-0.217141363306791	0.989	0.988	3.0238959234032e-56	-
LRRC75A	2.0351727534543e-19	-0.217245361752494	0.806	0.831	5.57067486075511e-15	A
NAMPT	6.82264701806802e-113	-0.218329846353808	0.921	0.947	1.86749494178558e-108	A
CNN3	1.93859619169112e-94	-0.219365808001688	0.965	0.982	5.30632549589693e-90	-
FUS	7.45577041448861e-99	-0.219759445276841	0.933	0.967	2.04079347785382e-94	A
OLFML3	6.26341811121153e-39	-0.219876015258515	0.634	0.722	1.71442280540082e-34	-
SLC38A2	4.0276032791924e-68	-0.220411889684489	0.991	0.994	1.10243556958054e-63	A
ENPP2	5.71050844103093e-30	-0.221146464593695	0.409	0.482	1.56308037047899e-25	A
HMGN2	1.00135302976959e-38	-0.221282285523426	0.977	0.982	2.74090351308533e-34	A
H2AFZ	1.05929664111285e-17	-0.222435277426858	0.995	0.996	2.89950676605411e-13	-
HLA-E	7.72123323830161e-35	-0.22289116781991	0.995	0.992	2.11345596198792e-30	AM
CAP1	7.21813884363447e-100	-0.222916556814123	0.99	0.991	1.97574896427963e-95	A
SMAD3	1.48602487744063e-140	-0.223756124412401	0.698	0.835	4.06754729453048e-136	AM
PDIA4	3.5177477781438e-131	-0.22377781038391	0.923	0.962	9.62877921833521e-127	A
ASPH	1.78250730117612e-70	-0.224330282616812	0.899	0.922	4.87907898477929e-66	-
TYMS	4.45328705178896e-37	-0.224759472182553	0.802	0.864	1.21895373181567e-32	-
EEF1G	4.28337693098588e-156	-0.22483829145314	1	1	1.17244593354946e-151	-
SRM	9.02977818346695e-87	-0.224870738843018	0.989	0.992	2.47163088437857e-82	-
EMILIN1	2.13323119926126e-133	-0.225008521102624	0.879	0.934	5.83908043861791e-129	-
ASS1	7.16715518193611e-62	-0.226041014201775	0.954	0.969	1.96179371639955e-57	-
EFR3A	2.24222039292729e-143	-0.226820010470664	0.924	0.946	6.13740565952057e-139	-
PDIA3	5.01272396155457e-79	-0.227011383112979	0.999	0.998	1.37208280275672e-74	-
CRTAP	1.21440369450642e-118	-0.227388011517589	0.997	0.997	3.32406579260298e-114	-
ITGA4	4.4919100407126e-105	-0.227649305891437	0.693	0.808	1.22952561634385e-100	A
SFPQ	3.8273011285113e-84	-0.228537876420534	0.943	0.964	1.04760886489611e-79	A
UGP2	1.23760040289816e-56	-0.231784369057704	0.981	0.988	3.38755982281285e-52	A
MTHFD2	6.09788499550062e-80	-0.232968110808136	0.93	0.95	1.66911308096843e-75	A
VGLL3	2.14914922910035e-103	-0.233247234775168	0.742	0.865	5.88265126989348e-99	-
CD44	2.52401579787947e-78	-0.233927723948085	0.999	0.999	6.90873604195568e-74	-
BCAT1	7.11758226650661e-146	-0.234824208973298	0.641	0.811	1.94822461798819e-141	A
BSG	8.14165232175396e-92	-0.235315742721658	1	0.999	2.22853307351049e-87	A
LAPTM4A	9.50062407736923e-133	-0.23721743730602	0.998	0.998	2.6005108224575e-128	A
TUBA1C	2.92436910034627e-45	-0.237240195694833	0.991	0.993	8.0045831014678e-41	AM
EHD2	6.96941237512751e-101	-0.237458040332401	0.989	0.986	1.9076675553199e-96	-
EIF4A2	4.06977505549815e-119	-0.238277830014364	0.988	0.99	1.11397882819095e-114	-
ACTN1	3.59101831289002e-96	-0.238637081287385	0.958	0.97	9.82933532604257e-92	-
SNTB2	7.05323481201129e-173	-0.239605916054294	0.859	0.927	1.93061143274373e-168	A
CERCAM	2.50100718327445e-78	-0.240112957992349	0.983	0.983	6.84575686205883e-74	-
ANGPTL4	2.00586017899113e-46	-0.240830330091191	0.945	0.965	5.49044048193452e-42	A
TFPI2	2.93946720570099e-17	-0.241369417189227	0.318	0.387	8.04590963544474e-13	-
COL12A1	2.79118033934572e-59	-0.241675185357467	0.911	0.954	7.6400188248571e-55	A
FGFR1	1.11944295093621e-116	-0.242803489201885	0.955	0.982	3.06413924530259e-112	AM
SAA1	0.314984646863445	-0.243059793737288	0.354	0.359	1	-
PFN1	1.29483045558164e-91	-0.243427748982648	1	1	3.54420992301806e-87	-
G6PD	4.33035033348602e-101	-0.243432113856195	0.932	0.944	1.18530349328179e-96	-
RPL22L1	8.03599298955703e-50	-0.243639497137232	0.965	0.976	2.19961200110155e-45	AM
SCPEP1	1.32616813923789e-148	-0.244230153255531	0.861	0.917	3.62998743072194e-144	A
WNT5A	4.92953836080669e-52	-0.245005143372192	0.474	0.6	1.34931324012001e-47	-
NEAT1	9.55880976685826e-31	-0.246016362730879	0.997	0.998	2.61643740938444e-26	-
MRC2	2.81821907587899e-29	-0.246255410648031	0.965	0.954	7.71402925449596e-25	A
HNRNPK	6.20754487109804e-179	-0.247315954273148	0.998	0.998	1.69912918211696e-174	-
GJA1	1.70685205283933e-191	-0.247410610147171	0.376	0.65	4.67199543903182e-187	A
SNHG29	7.72609348219174e-94	-0.248538678241167	1	1	2.11478630794552e-89	-
PTPN14	7.60583433160861e-120	-0.249003490969877	0.882	0.925	2.08186897324791e-115	A
CSKMT	9.76800364072081e-119	-0.249440432075692	0.739	0.82	2.6736979565381e-114	-
GSN	8.4523705790286e-54	-0.249949475838122	0.993	0.993	2.31358287489171e-49	A
ADD3	2.80751623022754e-123	-0.250191741322533	0.751	0.859	7.68473342537882e-119	A
PTMS	1.79830938271633e-90	-0.255305452028409	0.998	0.996	4.92233244237114e-86	A
TPT1	1.71306623335262e-209	-0.255525326086083	1	1	4.68900489393279e-205	A
HSP90B1	2.10982941723083e-60	-0.255570927754812	0.997	0.998	5.77502508084423e-56	A
PCLAF	3.14011342893568e-61	-0.256732849547104	0.296	0.459	8.59511847768274e-57	-
FAP	6.54170140888425e-205	-0.256772595307266	0.318	0.622	1.7905945096398e-200	-
TBCA	6.53130359718894e-175	-0.257432244655028	0.999	0.999	1.78774842062256e-170	A
RBFOX2	1.23178053953781e-187	-0.257521824166935	0.92	0.957	3.37162969282289e-183	A
ISLR	1.68068884501095e-40	-0.257538837414672	0.934	0.946	4.60038150656396e-36	-
BIRC3	1.38140586716832e-20	-0.259963517008682	0.521	0.565	3.78118413961312e-16	-
CBX3	2.94680594012863e-124	-0.259968591881743	0.997	0.989	8.06599721932007e-120	A
SPARC	1.59001512313002e-44	-0.261087953467365	0.998	0.999	4.3521893950315e-40	A
APLP2	4.65953381829511e-87	-0.26185387605265	0.993	0.993	1.27540759674374e-82	A
CKAP4	4.93212285028842e-62	-0.261888753055227	0.993	0.996	1.35002066658095e-57	A
FLNA	2.35535677999901e-93	-0.262354150467844	0.961	0.971	6.44708257821329e-89	-
NT5E	1.05186669543161e-111	-0.264818851361842	0.911	0.938	2.87916951873541e-107	A
LDHB	6.76026023956809e-122	-0.265994874835997	0.998	0.998	1.85041843277458e-117	A
PDK4	3.25038830250315e-81	-0.266795572101252	0.4	0.594	8.89696286161163e-77	A
LAMC1	3.70407053813603e-50	-0.268283859147919	0.966	0.966	1.01387818769859e-45	-
EEF2	4.55098679824369e-122	-0.272765719885641	1	1	1.24569610641526e-117	-
CFB	3.31361123883845e-120	-0.273532679544658	0.323	0.541	9.07001668294862e-116	A
MGST1	6.46290833469496e-42	-0.273786284507862	0.583	0.728	1.7690272693727e-37	A
ZMAT3	9.75146658172156e-126	-0.275071339143158	0.944	0.969	2.66917143274882e-121	A
COL6A2	6.28434747675907e-97	-0.275214424742285	1	1	1.72015159133849e-92	-
XIST	5.22643001827125e-103	-0.275691810481992	0.845	0.909	1.43057842460121e-98	-
ITGB5	3.15378492418129e-116	-0.27696153426302	0.937	0.958	8.63254009446903e-112	AM
COL6A1	2.65351850760382e-78	-0.278774724433672	1	1	7.26321085901319e-74	A
CTSB	2.71103239838591e-59	-0.279318222866796	1	0.999	7.42063788086191e-55	AM
MFAP5	9.43335505234377e-16	-0.281091430033494	0.29	0.363	2.58209794492754e-11	-
PSAT1	3.54976402536158e-64	-0.281679918556988	0.474	0.632	9.71641409021972e-60	A
NMT1	5.30541336859453e-172	-0.282381580926343	0.977	0.975	1.45219774725169e-167	A
RPN2	6.1729658056934e-136	-0.282511328253012	0.994	0.996	1.6896642003344e-131	A
CDK2AP1	4.58291084363785e-144	-0.28419254442051	0.996	0.998	1.25443435612055e-139	-
PRRX1	1.42602235800969e-72	-0.286260562047537	0.87	0.918	3.90330839834412e-68	-
FKBP10	6.90528542767965e-123	-0.286516100487847	0.994	0.995	1.89011472726447e-118	-
AP1S2	3.42045455273298e-150	-0.286687733870252	0.927	0.958	9.36246820174071e-146	A
RPS26	5.76757086801896e-28	-0.289068640695927	1	1	1.57869949799415e-23	-
PAM	1.67342473154201e-127	-0.290392046265138	0.969	0.98	4.5804981751768e-123	-
UACA	6.42676517505463e-72	-0.293364307781844	0.88	0.928	1.75913416371595e-67	AM
DDR2	2.66223477177304e-120	-0.293494086236588	0.964	0.977	7.28706901729717e-116	A
SERPINE2	4.10355601023639e-16	-0.293904986832877	0.98	0.988	1.12322535112191e-11	A
TCEAL8	1.53496096501767e-174	-0.294497148470203	0.971	0.972	4.20149515344637e-170	A
RPL9	7.66832379603867e-286	-0.294779172281934	1	1	2.09897358945171e-281	-
DIRAS3	4.90970244595256e-25	-0.295289716241315	0.357	0.448	1.34388375350614e-20	A
ZEB1	2.65880489304828e-125	-0.295498559521096	0.95	0.971	7.27768075325176e-121	A
PABPC1	4.95226067744785e-168	-0.29563511978793	0.999	1	1.35553279263102e-163	A
PPIA	5.57708750048485e-212	-0.297148418981211	1	1	1.52656039063271e-207	-
MFAP2	9.9286143574811e-119	-0.297290019800959	0.921	0.953	2.71766032192973e-114	-
PTX3	2.27505261209539e-05	-0.299132102559949	0.921	0.928	0.622727400982749	A
TMSB4X	1.63086130677536e-72	-0.299674231563781	0.99	0.99	4.46399356890551e-68	A
MYADM	1.43481921256856e-140	-0.300295608444285	0.967	0.983	3.92738714864266e-136	-
RPSA	3.94211254002351e-178	-0.302225955514411	1	0.999	1.07903504445523e-173	-
PRNP	8.3786141648719e-219	-0.303901744773496	0.921	0.964	2.29339426920874e-214	A
FKBP1A	2.16741239710702e-175	-0.305616945818096	0.999	1	5.93264121336135e-171	A
STMN1	8.58447094411693e-21	-0.309847280624004	0.663	0.712	2.34974138682369e-16	A
RBBP7	6.04247661721477e-148	-0.309896626327539	0.965	0.98	1.65394669966403e-143	A
CALR	1.24347398791713e-89	-0.312735429204527	1	1	3.40363699972677e-85	-
VCAN	2.18818175053659e-156	-0.313316566483348	0.382	0.629	5.98949108756875e-152	A
ZFP36L1	2.34567835003256e-101	-0.313477943686012	0.994	0.995	6.42059077970911e-97	AM
S100A3	6.20044354210264e-19	-0.313763899705505	0.969	0.963	1.69718540634433e-14	-
LTBP1	1.15197716013478e-61	-0.314270835388269	0.842	0.889	3.15319188272093e-57	AM
ADM	3.42687265844199e-24	-0.316067434906045	0.895	0.899	9.38003584068741e-20	A
HSPB1	1.11265159016803e-69	-0.318202784508356	0.999	0.999	3.04554993260793e-65	A
FBLN2	9.36673571511702e-71	-0.320807621589153	0.974	0.978	2.56386289994183e-66	AM
LOXL1	4.69910919991816e-143	-0.32120333997632	0.931	0.962	1.2862401702016e-138	-
SLIT3	2.00897068593434e-197	-0.321283129679296	0.775	0.894	5.49895456153947e-193	A
ACTG1	2.94551133198005e-60	-0.322751342355266	0.998	0.998	8.06245361789578e-56	A
IL6ST	6.4305631980953e-135	-0.322847199270245	0.987	0.991	1.76017375858265e-130	A
HEG1	8.18809271250564e-113	-0.324595284865729	0.885	0.932	2.24124473726704e-108	-
CTSK	4.94065730595582e-109	-0.32600546175705	0.894	0.963	1.35235671778623e-104	A
CAVIN1	6.2500707909266e-163	-0.326693739857066	0.999	0.999	1.71076937689243e-158	A
PLP2	9.46477026398233e-140	-0.329400413407751	0.975	0.99	2.59069691665724e-135	-
VIM	1.59696047880783e-109	-0.33261705989214	1	1	4.3712002225928e-105	A
PLIN2	2.64762138266671e-62	-0.333052749604738	0.999	0.999	7.24706924863532e-58	A
SSR1	1.76962551526705e-148	-0.333344910807229	0.987	0.99	4.84381896038896e-144	A
FBN1	1.56454184890032e-112	-0.33495947621745	0.971	0.989	4.28246394880996e-108	A
OXTR	3.04874545658174e-143	-0.336213587849786	0.423	0.65	8.34502606375555e-139	A
HNRNPM	9.88547874050686e-203	-0.336752789803416	0.973	0.981	2.70585324085154e-198	-
ANXA6	5.14478267116335e-192	-0.336821070189478	0.898	0.956	1.40822991275083e-187	A
MFGE8	8.82744572228261e-13	-0.340460586648226	0.967	0.948	2.4162484431032e-08	A
ADAMTS1	1.74573053196239e-88	-0.346927391740598	0.586	0.752	4.77841361208746e-84	-
TNFRSF11B	4.28424198543827e-24	-0.349326353942474	0.381	0.462	1.17268271625416e-19	-
RECK	2.45684577437813e-188	-0.350410686456725	0.869	0.944	6.72487825362783e-184	A
ENO1	3.0292546396711e-112	-0.352485012412253	0.989	0.992	8.29167579970773e-108	A
RBMX	8.12457112771591e-196	-0.354523041242349	0.884	0.93	2.2238576090784e-191	A
ACTB	4.21760393454301e-58	-0.354613860596399	1	0.999	1.15444254896311e-53	A
EEF1A1	5.94471300307296e-205	-0.356207948440084	1	1	1.62718684320113e-200	A
RPS10	4.20583550023094e-115	-0.356812766824004	0.999	0.999	1.15122129312321e-110	-
MMP2	2.9940196165625e-103	-0.358304566265265	0.994	0.996	8.19523049445488e-99	AM
NABP1	1.095146329593e-109	-0.359117758111545	0.948	0.975	2.99763453336196e-105	AM
C1S	3.70909735981332e-92	-0.364417280486553	0.927	0.956	1.0152541293281e-87	A
COL5A1	4.72026438387511e-132	-0.365064108372225	0.965	0.982	1.2920307671543e-127	-
CD59	3.44460273809986e-140	-0.367027324990626	1	1	9.42856661472694e-136	A
CD9	3.13066670138406e-66	-0.375396695359902	0.831	0.916	8.56926089502845e-62	AM
HLA-B	6.75879814692073e-82	-0.380305982720476	0.994	0.994	1.85001822877514e-77	-
LUM	5.73152860742099e-45	-0.381240430208381	0.759	0.815	1.56883401042327e-40	-
CAVIN2	7.8461860983975e-177	-0.388484118707689	0.606	0.813	2.14765805885336e-172	AM
CXCL12	6.05320861201221e-93	-0.389803400334198	0.197	0.391	1.65688426127998e-88	-
CREB3L1	1.92766727407207e-151	-0.396364885157966	0.989	0.991	5.27641086259006e-147	A
C1R	8.58294091730461e-60	-0.40293837174486	0.859	0.91	2.34932258788462e-55	-
TPST2	2.93596117135482e-127	-0.407768890341508	0.889	0.905	8.03631291823241e-123	A
COL1A2	1.69891793666442e-148	-0.411424908947979	1	1	4.65027817623785e-144	-
MT-ND2	5.90527904373026e-145	-0.412178421792701	0.998	0.997	1.61639297984985e-140	-
USP53	5.2874779821276e-115	-0.416785386880969	0.845	0.924	1.44728847326797e-110	A
COL6A3	3.17486727183839e-108	-0.417278375494186	0.99	0.993	8.69024669647605e-104	-
HLA-A	3.24078152564849e-128	-0.419164743825301	0.999	0.996	8.87066719200506e-124	A
EMP1	4.69182528435587e-162	-0.426885049534593	0.95	0.987	1.28424641683389e-157	A
ANPEP	2.33893438394811e-238	-0.439737235628206	0.986	0.994	6.40213119574278e-234	A
MALL	9.82745648142212e-104	-0.442239037379409	0.679	0.803	2.68997138809486e-99	-
MT-CO1	1.16339091332125e-211	-0.44420376990764	1	0.999	3.18443360794292e-207	-
MT-ND3	7.37724600430401e-136	-0.453338063615097	0.999	0.998	2.01929977629809e-131	-
SERPINF1	6.77556358353446e-122	-0.454589370315485	0.939	0.966	1.85460726408505e-117	A
ARHGAP29	2.52091505462262e-242	-0.458303473292672	0.545	0.798	6.90024868751302e-238	-
TMEM158	9.88620508460901e-118	-0.462556263305839	0.814	0.891	2.70605205575918e-113	A
STXBP6	2.34166478966114e-302	-0.470889534259167	0.628	0.856	6.40960486226049e-298	A
CTSC	4.48030452641244e-84	-0.475550128888613	0.913	0.953	1.22634895496961e-79	A
PDGFRA	3.0042191258509e-194	-0.480715960646757	0.628	0.844	8.22314859127908e-190	A
PRSS23	5.08367962137567e-137	-0.494579199111409	0.99	0.989	1.39150478596295e-132	A
COL3A1	1.14280106313826e-110	-0.495580609148112	0.959	0.99	3.12807507002203e-106	-
RPL4	0	-0.504898377850159	1	1	0	-
CCK	7.79816809179196e-38	-0.509273584754692	0.401	0.499	2.1345145700853e-33	-
TUBB	1.07309132382764e-190	-0.509561396923237	0.994	0.999	2.93726557158102e-186	A
MT-ND5	4.02888814138735e-193	-0.509850869771093	0.995	0.994	1.10278726206054e-188	-
IGFBP6	8.58794290608027e-105	-0.5183681242209	0.998	0.998	2.35069173225229e-100	A
PAPPA	7.66143363000095e-136	-0.528528435247158	0.709	0.852	2.09708761320386e-131	A
COL5A2	5.00168307193661e-261	-0.532862835475584	0.833	0.958	1.36906069045049e-256	-
MT-CO2	5.03207674047564e-266	-0.536821682872078	1	0.999	1.37738004540299e-261	-
C12orf75	1.66154190165607e-176	-0.541105824801625	0.997	0.999	4.547972493213e-172	-
DPYSL2	4.85342555186254e-280	-0.543992422271489	0.988	0.992	1.32847964205581e-275	A
MT-CYB	6.10313114347974e-219	-0.544676695402607	0.999	0.998	1.67054905659327e-214	-
PKM	2.8924337706073e-249	-0.555087328945722	0.997	0.999	7.91716971690629e-245	A
COL1A1	8.304966821029e-163	-0.555951320319501	0.999	1	2.27323551825206e-158	AM
ADH1B	6.78106579042317e-64	-0.560525925075962	0.313	0.489	1.85611332815463e-59	A
SLC44A1	4.05580861237679e-277	-0.577583345604037	0.979	0.993	1.11015593337978e-272	AM
LOXL2	5.89975460268155e-299	-0.584540526634547	0.893	0.954	1.61488082984599e-294	A
PCOLCE	2.66898466735199e-236	-0.587153879938841	0.99	0.996	7.30554483147586e-232	A
TUBA1B	6.26317256653669e-138	-0.588393588210753	0.985	0.995	1.71435559491242e-133	A
MT-ND4	5.25692302835779e-201	-0.588459362498114	0.999	0.998	1.43892497132209e-196	-
SNHG5	8.00735254532102e-85	-0.600064739178688	0.987	0.97	2.19177253870527e-80	-
SERPINH1	0	-0.603286923168666	0.985	0.994	0	AM
PABPC4	0	-0.603579694769229	0.981	0.989	0	-
ECM1	2.000711597288e-275	-0.615255110161202	0.986	0.995	5.47634778409672e-271	A
CYP1B1	1.27463780251482e-50	-0.618349181352442	0.358	0.49	3.48893859304356e-46	A
NQO1	2.5452868187563e-200	-0.627995611470695	0.919	0.98	6.96695908029974e-196	-
CRABP2	3.45432605186376e-178	-0.649206300222129	0.601	0.827	9.4551812691615e-174	-
YWHAQ	0	-0.651227097438014	0.996	0.998	0	AM
NPTX2	1.5618783294301e-157	-0.663824314227272	0.358	0.568	4.27517336331607e-153	A
S100A10	1.40907325796469e-272	-0.672679759568706	0.999	1	3.85691532170095e-268	A
FSTL1	0	-0.674539655114448	0.994	0.998	0	A
FBLN1	4.73058841692477e-105	-0.683461707157436	0.904	0.971	1.29485666148065e-100	A
SNHG25	3.83567146544515e-182	-0.69756448880064	0.93	0.959	1.04989999352165e-177	-
MT-ND1	1.25257318270532e-290	-0.706191873041373	0.998	0.996	3.428543315701e-286	-
MT-ATP6	3.32336010384982e-283	-0.792699743935827	0.999	0.998	9.09670127625772e-279	-
CCDC80	2.3040436513918e-245	-0.893067442857251	0.991	0.995	6.30662828258963e-241	A
KRT19	3.9514623993923e-159	-0.96671453424724	0.588	0.779	1.08159428796166e-154	AM
MT-CO3	0	-0.982579911074518	1	0.999	0	-

## Sheet: ChEA analysis
MD day 4	MDmut day 4	MD day 6	MDmut day 6
ATOH8	ZNF888	ZBED6	AEBP1
SNAI1	ARID5B	GLMP	TWIST2
ZNF469	ZBED6	ZNF654	OSR1
CENPX	SMAD5	TBX3	FOXD1
SNAI2	KLF6	NR1D2	GLIS2
TWIST2	NR2F2	EPAS1	EPAS1
FOXC2	JUN	TBX2	ELK3
TWIST1	AEBP2	ZNF644	CREB3L2
FOSL1	FOS	TCF15	ZBTB38
MSANTD3	HIF1A	AHR	ZNF697
FOXL1	CREB3L2	ZNF12	JUN
FOXD1	ELK3	GTF2B	ATOH8
SMAD3	CREB3L1	SNAI2	RFX8
MSC	TCF12	SMAD3	TEAD1
RFX8	TEAD1	PDX1	GLI3
TBX3	ZNF644	ZNF148	FOS
TCF7L2	TCF7L2	ZXDA	RUNX2
PRRX2	EPAS1	ZFX	MSX2
PPARG	TWIST2	PURA	SMAD3
EPAS1	SNAI2	ATF3	FOXL1
NR1H3	GATA2	HIF1A	GATA2
ZBTB38	TAL1	MEOX1	HIF1A
HMGA2	L3MBTL3	NR2F2	ARID5B
GLMP	TBX3	ZNF524	ZNF469
TEAD1	KLF2	ZZZ3	PPARG
