# Supplementary material for: GATA2 mitotic bookmarking is required for definitive haematopoiesis
Source: Nat Commun. 2023 Aug 14;14:4645. doi: 10.1038/s41467-023-40391-x (PMC10425459; doi:10.1038/s41467-023-40391-x)
Supplement: Supplementary file 13 — Source Data [file 41467_2023_40391_MOESM13_ESM.xlsx]

## Sheet: Description
Tab name	Description
Figure 1b	WBs - Overexpressed TFs in HDFs
Figure 1d	Quantification of the ratio between the signal intensity of chromatin over cytoplasm in metaphasic HDFs
Figure 1e	WBs - Endogenous TFs in K562
Figure 1f	WBs Whole-cell extracts
Figure 1g	qPCR K562
Figure 1h	qPCR HDFs
Figure 1i	WBs - TF coexpression (GFI1B)
Figure 1h	WBs - TF coexpression (FOS)
Figure 2c	WBs - Deletion contructs
Figure 2d	Quantification of chromatin-bound GATA2 (deletion constructs)
Figure 2e	WBs - GATA2 mutants
Figure 2f	Quantification of chromatin-bound GATA2 (GATA2 mutants)
Figure 2g	Hemogenic reprogramming with GATA2 mutants
Figure 4a	WBs - MD-GATA2 degradation
Figure 4c	Hemogenic reprogramming with MD/MDmut-GATA2 constructs
Figure 4i	E10.5 erythroblast percentages after whole embryo bleeding
Figure 4j	E11.5 erythroblast percentages after whole embryo bleeding
Figure 5b	Quantification of Intra-aortic hematopoietic clusters
Figure 5c	E9.5 yolk sac CFUs
Figure 5d	E10.5 AGM, placenta and foetal liver CFUs
Figure 5e	E11.5 AGM and placenta CFUs
Figure 5f	Engrafment in peripheral blood (E11.5 MD-Gata2 placenta transplantation)
Figure 5g	Peripheral blood cell types (E11.5 MD-Gata2 placenta transplantation)
Figure 5h	Engrafment in bone marrow (E11.5 MD-Gata2 placenta transplantation)
Figure 5i	Engrafment in peripheral blood (MD-Gata2 LSK-SLAM HSC transplantation)
Figure 5j	Peripheral blood cell types (MD-Gata2 LSK-SLAM HSC transplantation)
Figure 5k	Engrafment in bone marrow (MD-Gata2 LSK-SLAM HSC transplantation)
Supp. Figure 7b	Quantification of E9.5 yolk sac EMPs

## Sheet: Figure 1b
Anti-Calnexin
	Anti-GATA2		Anti-GFI1B		Anti-FOS
Anti-H3
2019.01.29

## Sheet: Figure 1d
mCherry-GATA2		Area	Mean Intensity	Min	Max	Background	Mean Background	Int-Back	Chr/Cyto	Log2(Chr/Cyto)
#1						3.072			4.01546	2.00556
	Chr	0.023	13.962	9	18	2.973	3.31167	10.6503
	Cyto	0.11	5.964	4	14	3.89	3.31167	2.65233
#2						7.769			2.957	1.56413
	Chr	0.02	208.44	125	255	8.141	7.94267	200.497
	Cyto	0.092	75.747	32	208	7.918	7.94267	67.8043
#3						23.433			2.65217	1.40717
	Chr	0.022	187.3	102	248	24.163	22.8407	164.459
	Cyto	0.095	84.85	51	197	20.926	22.8407	62.0093
#4						35			2.59784	1.37731
	Chr	0.018	184.929	129	255	31.294	33.6343	151.295
	Cyto	0.101	91.873	51	175	34.609	33.6343	58.2387
#5						51.533			4.09285	2.0331
	Chr	0.022	137.488	102	179	51.514	51.3963	86.0917
	Cyto	0.162	72.431	51	140	51.142	51.3963	21.0347
#6						20.789			2.20917	1.1435
	Chr	0.035	92.067	58	124	21.742	21.356	70.711
	Cyto	0.129	53.364	29	117	21.537	21.356	32.008
#7						23.49			3.38438	1.75889
	Chr	0.016	156.151	111	190	24.031	23.2643	132.887
	Cyto	0.114	62.529	39	144	22.272	23.2643	39.2647
#8						42.093			2.52713	1.3375
	Chr	0.012	159.981	113	199	42.077	41.9077	118.073
	Cyto	0.118	88.63	56	170	41.553	41.9077	46.7223
#9						3.076			2.56767	1.36046
	Chr	0.028	15.411	9	21	2.991	3.04167	12.3693
	Cyto	0.13	7.859	5	16	3.058	3.04167	4.81733
#10						2.991			2.77471	1.47234
	Chr	0.014	9.868	7	12	2.966	2.80267	7.06533
	Cyto	0.132	5.349	4	9	2.451	2.80267	2.54633
#11						2.93			2.38346	1.25305
	Chr	0.031	9.098	6	12	2.927	2.932	6.166
	Cyto	0.096	5.519	4	10	2.939	2.932	2.587
#12						2.989			3.53523	1.8218
	Chr	0.015	15.108	10	21	2.917	2.98333	12.1247
	Cyto	0.096	6.413	4	15	3.044	2.98333	3.42967
#13						2.9			2.23298	1.15897
	Chr	0.025	10.118	7	13	2.813	2.91367	7.20433
	Cyto	0.12	6.14	4	11	3.028	2.91367	3.22633
#14						2.968			3.50891	1.81102
	Chr	0.011	10.35	7	12	3.017	2.99767	7.35233
	Cyto	0.131	5.093	4	10	3.008	2.99767	2.09533
mCherry-GFI1B		Area	Mean Intensity	Min	Max	Background	Mean Background	Int-Back	Chr/Cyto	Log2(Chr/Cyto)
#1						3.37			1.12587	0.171035
	Chr	0.02	26.886	23	30	3.866	3.58433	23.3017
	Cyto	0.112	24.281	16	32	3.517	3.58433	20.6967
#2						3.205			1.15967	0.213713
	Chr	0.027	21.751	19	25	3.576	3.58633	18.1647
	Cyto	0.123	19.25	13	25	3.978	3.58633	15.6637
#3						4.052			1.19136	0.252605
	Chr	0.023	22.963	20	27	4.039	4.04267	18.9203
	Cyto	0.123	19.924	13	27	4.037	4.04267	15.8813
#4						3.144			1.22691	0.295034
	Chr	0.019	45.156	38	50	3.648	3.59267	41.5633
	Cyto	0.118	37.469	23	49	3.986	3.59267	33.8763
#5						3.892			1.19953	0.262475
	Chr	0.026	39.929	35	43	3.696	3.823	36.106
	Cyto	0.175	33.923	21	45	3.881	3.823	30.1
#6						2.985			1.25779	0.330892
	Chr	0.027	20.636	18	23	3.147	3.10533	17.5307
	Cyto	0.255	17.043	11	23	3.184	3.10533	13.9377
#7						3.895			1.20623	0.270509
	Chr	0.02	18.266	16	20	3.394	3.521	14.745
	Cyto	0.202	15.745	11	20	3.274	3.521	12.224
#8						3.211			1.35108	0.434116
	Chr	0.027	26.43	20	29	3.142	3.29767	23.1323
	Cyto	0.249	20.419	11	29	3.54	3.29767	17.1213
#9						3.335			1.31323	0.393122
	Chr	0.042	61.543	51	67	3.06	3.225	58.318
	Cyto	0.259	47.633	25	66	3.28	3.225	44.408
#10						3.524			1.29676	0.374911
	Chr	0.019	21.411	19	24	2.993	3.20233	18.2087
	Cyto	0.198	17.244	11	23	3.09	3.20233	14.0417
#11						3.121			1.20765	0.272205
	Chr	0.02	17.761	16	21	3.555	3.54733	14.2137
	Cyto	0.166	15.317	10	21	3.966	3.54733	11.7697
#12						3.151			1.3099	0.389454
	Chr	0.03	16.225	14	18	3.8	3.40067	12.8243
	Cyto	0.318	13.191	8	18	3.251	3.40067	9.79033
#13						3.865			1.895	0.922198
	Chr	0.021	74.351	57	83	3.373	3.70667	70.6443
	Cyto	0.284	40.986	23	78	3.882	3.70667	37.2793
#14						3.791			1.28347	0.360055
	Chr	0.018	25.611	22	28	3.008	3.31233	22.2987
	Cyto	0.207	20.686	10	28	3.138	3.31233	17.3737
#15						3.498			1.26758	0.342076
	Chr	0.02	11.624	10	13	3.263	3.566	8.058
	Cyto	0.293	9.923	7	13	3.937	3.566	6.357
#16						2.937			1.23086	0.299664
	Chr	0.013	16.975	15	19	3.199	3.038	13.937
	Cyto	0.136	14.361	8	19	2.978	3.038	11.323
#17						3.053			1.34997	0.432928
	Chr	0.024	29.951	26	32	3.112	3.16533	26.7857
	Cyto	0.415	23.007	11	32	3.331	3.16533	19.8417
#18						3.015			1.36242	0.446173
	Chr	0.03	12.375	11	14	2.988	3.304	9.071
	Cyto	0.299	9.962	6	14	3.909	3.304	6.658
#19						3.964			1.26659	0.340947
	Chr	0.017	17.044	14	19	3.526	3.82167	13.2223
	Cyto	0.105	14.261	9	18	3.975	3.82167	10.4393
#20						3.003			1.39572	0.481006
	Chr	0.026	12.826	10	14	3.013	3.00667	9.81933
	Cyto	0.204	10.042	7	15	3.004	3.00667	7.03533
#21						2.971			1.26044	0.33393
	Chr	0.029	14.204	13	16	2.767	2.90833	11.2957
	Cyto	0.385	11.87	7	15	2.987	2.90833	8.96167
#22						3.662			1.73918	0.798408
	Chr	0.024	57.654	43	65	2.993	3.27967	54.3743
	Cyto	0.197	34.544	18	57	3.184	3.27967	31.2643
mCherry-FOS		Area	Mean Intensity	Min	Max	Background	Mean Background	Int-Back	Chr/Cyto	Log2(Chr/Cyto)
#1						16.761			0.978125	-0.0319086
	Chr	0.025	56.118	47	71	17.26	17.1263	38.9917
	Cyto	0.257	56.99	35	77	17.358	17.1263	39.8637
#2						2.977			0.948354	-0.0765026
	Chr	0.015	15.597	14	18	3.054	3.01867	12.5783
	Cyto	0.125	16.282	12	20	3.025	3.01867	13.2633
#3						3.032			1.01523	0.0218126
	Chr	0.03	16.5	13	20	3.007	3.105	13.395
	Cyto	0.196	16.299	10	23	3.276	3.105	13.194
#4						3.044			0.958016	-0.0618777
	Chr	0.022	12.703	11	15	3.015	3.005	9.698
	Cyto	0.189	13.128	9	17	2.956	3.005	10.123
#5						3.34			1.06297	0.0881035
	Chr	0.041	20.718	14	25	3.675	3.44967	17.2683
	Cyto	0.198	19.695	12	27	3.334	3.44967	16.2453
#6						21.227			1.07551	0.105025
	Chr	0.03	76.545	62	93	24.107	23.206	53.339
	Cyto	0.319	72.8	46	100	24.284	23.206	49.594
#7						3.215			1.12166	0.165639
	Chr	0.022	12.955	11	14	3.24	3.293	9.662
	Cyto	0.164	11.907	8	15	3.424	3.293	8.614
#8						3.074			1.10481	0.143802
	Chr	0.024	14.018	13	16	3.059	3.12933	10.8887
	Cyto	0.118	12.985	9	16	3.255	3.12933	9.85567
#9						3.343			1.0387	0.0547778
	Chr	0.024	14.843	12	18	3.63	3.46267	11.3803
	Cyto	0.175	14.419	9	20	3.415	3.46267	10.9563
#10						3.826			1.02286	0.0326152
	Chr	0.021	11.438	10	14	3.865	3.87767	7.56033
	Cyto	0.169	11.269	7	15	3.942	3.87767	7.39133
#11						3			1.02109	0.0301032
	Chr	0.015	14.695	13	17	3.201	3.121	11.574
	Cyto	0.173	14.456	9	18	3.162	3.121	11.335
#12						4.014			0.963273	-0.0539829
	Chr	0.013	13.863	12	16	4.087	4.05367	9.80933
	Cyto	0.108	14.237	9	18	4.06	4.05367	10.1833
#13						3.342			1.21292	0.278483
	Chr	0.023	13.826	13	15	3.34	3.49233	10.3337
	Cyto	0.191	12.012	8	15	3.795	3.49233	8.51967
#14						3.333			1.12443	0.169191
	Chr	0.028	16.965	15	19	3.194	3.29233	13.6727
	Cyto	0.303	15.452	9	20	3.35	3.29233	12.1597
#15						3.664			1.02655	0.0378097
	Chr	0.028	13.834	12	16	3.988	3.86	9.974
	Cyto	0.2	13.576	9	17	3.928	3.86	9.716
#16						3.772			1.04537	0.0640205
	Chr	0.028	20.325	17	24	4.062	4.01367	16.3113
	Cyto	0.308	19.617	14	25	4.207	4.01367	15.6033
#17						3.409			0.972614	-0.0400614
	Chr	0.024	15.434	12	19	3.356	3.53667	11.8973
	Cyto	0.162	15.769	10	20	3.845	3.53667	12.2323
#18						3.5			1.11091	0.15174
	Chr	0.025	24.796	21	29	3.279	3.471	21.325
	Cyto	0.236	22.667	13	30	3.634	3.471	19.196
#19						3.921			0.963184	-0.0541165
	Chr	0.027	19.52	17	24	3.737	3.875	15.645
	Cyto	0.191	20.118	13	27	3.967	3.875	16.243
#20						2.985			0.939101	-0.0906483
	Chr	0.021	11.323	9	14	2.987	3.01133	8.31167
	Cyto	0.208	11.862	8	15	3.062	3.01133	8.85067
#21						3.629			0.999	-0.0014431
	Chr	0.021	15.598	13	18	3.538	3.60733	11.9907
	Cyto	0.106	15.61	12	19	3.655	3.60733	12.0027
#22						2.72			1.06628	0.0925849
	Chr	0.042	14.146	13	16	2.99	2.90067	11.2453
	Cyto	0.351	13.447	8	17	2.992	2.90067	10.5463
#23						3.815			0.985755	-0.0206987
	Chr	0.022	13.281	12	16	3.5	3.52367	9.75733
	Cyto	0.24	13.422	9	16	3.256	3.52367	9.89833
#24						3.637			1.04961	0.0698531
	Chr	0.021	15.677	14	18	3.53	3.61733	12.0597
	Cyto	0.276	15.107	10	19	3.685	3.61733	11.4897
#25						3.072			0.98533	-0.0213218
	Chr	0.013	30.109	27	34	3.153	3.109	27
	Cyto	0.238	30.511	20	38	3.102	3.109	27.402
#26						2.911			1.0531	0.0746374
	Chr	0.013	12.224	11	13	3.032	2.96167	9.26233
	Cyto	0.216	11.757	8	14	2.942	2.96167	8.79533
#27						3.018			1.09976	0.137192
	Chr	0.022	19.843	18	22	2.995	2.85533	16.9877
	Cyto	0.256	18.302	13	22	2.553	2.85533	15.4467
#28						3.413			0.979901	-0.0292918
	Chr	0.017	16.908	14	20	3.179	3.35433	13.5537
	Cyto	0.137	17.186	11	22	3.471	3.35433	13.8317
#29						3.087			1.11687	0.159462
	Chr	0.018	28.361	25	31	2.975	3.03633	25.3247
	Cyto	0.221	25.711	14	33	3.047	3.03633	22.6747
#30						3.02			1.09657	0.133
	Chr	0.011	17.25	16	19	2.987	2.92	14.33
	Cyto	0.239	15.988	9	20	2.753	2.92	13.068
mCherry		Area	Mean Intensity	Min	Max	Background	Mean Background	Int-Back	Chr/Cyto	Log2(Chr/Cyto)
#1						4.591			1.06708	0.0936646
	Chr	0.015	105.676	92	115	4.644	4.61133	101.065
	Cyto	0.104	99.323	68	117	4.599	4.61133	94.7117
#2						5.393			1.01674	0.0239508
	Chr	0.015	84.848	72	100	4.591	4.55333	80.2947
	Cyto	0.092	83.526	56	100	3.676	4.55333	78.9727
#3						5.242			1.05996	0.0840039
	Chr	0.015	66.274	58	75	6.517	5.12233	61.1517
	Cyto	0.115	62.815	46	79	3.608	5.12233	57.6927
#4						5.187			1.05129	0.0721658
	Chr	0.011	176.861	160	198	4.539	4.82133	172.04
	Cyto	0.101	168.467	124	200	4.738	4.82133	163.646
#5						4.119			1.09798	0.134856
	Chr	0.022	125.826	112	140	4.064	3.907	121.919
	Cyto	0.149	114.946	85	142	3.538	3.907	111.039
#6						4.717			1.07656	0.106425
	Chr	0.014	82.843	72	90	4.494	4.44633	78.3967
	Cyto	0.15	77.268	53	97	4.128	4.44633	72.8217
#7						4.536			1.03246	0.0460844
	Chr	0.013	23.395	21	26	4.049	4.21467	19.1803
	Cyto	0.143	22.792	16	28	4.059	4.21467	18.5773
#8						4.333			1.02773	0.0394568
	Chr	0.007	202.75	189	231	4.062	4.29767	198.452
	Cyto	0.112	197.396	144	234	4.498	4.29767	193.098
#9						4.604			1.07305	0.10172
	Chr	0.02	129.187	115	142	4.361	4.18467	125.002
	Cyto	0.114	120.677	95	144	3.589	4.18467	116.492
#10						3.168			1.14433	0.194502
	Chr	0.04	85.286	70	97	3.703	3.63733	81.6487
	Cyto	0.26	74.988	48	99	4.041	3.63733	71.3507
#11						4.11			1.11645	0.158913
	Chr	0.022	146.799	123	168	4.344	4.38367	142.415
	Cyto	0.159	131.945	94	175	4.697	4.38367	127.561
#12						4.699			1.10253	0.14082
	Chr	0.037	140.645	126	153	4.323	4.41433	136.231
	Cyto	0.196	127.976	97	157	4.221	4.41433	123.562
#13						3.548			1.13818	0.186725
	Chr	0.025	116.774	105	124	3.897	3.71167	113.062
	Cyto	0.169	103.048	79	122	3.69	3.71167	99.3363
#14						4.841			1.04773	0.0672723
	Chr	0.015	165.584	153	180	4.265	4.387	161.197
	Cyto	0.107	158.24	122	188	4.055	4.387	153.853
#15						5.061			1.08217	0.113921
	Chr	0.019	148.62	127	167	3.724	4.07267	144.547
	Cyto	0.13	137.645	78	181	3.433	4.07267	133.572
#16						3.858			0.916977	-0.125042
	Chr	0.016	79.473	69	92	4.552	4.56667	74.9063
	Cyto	0.206	86.255	59	114	5.29	4.56667	81.6883
#17						12.216			1.12346	0.167948
	Chr	0.021	94.656	78	112	9.468	11.256	83.4
	Cyto	0.142	85.491	53	112	12.084	11.256	74.235
#18						4.165			1.11764	0.160453
	Chr	0.023	87.944	78	99	4.39	4.20533	83.7387
	Cyto	0.142	79.13	54	102	4.061	4.20533	74.9247
#19						4.147			1.10801	0.147974
	Chr	0.019	199.756	181	212	4.751	4.389	195.367
	Cyto	0.212	180.711	135	219	4.269	4.389	176.322
#20						4.43			1.13129	0.177963
	Chr	0.029	69.636	65	76	4.137	4.793	64.843
	Cyto	0.118	62.111	45	78	5.812	4.793	57.318
#21						3.756			1.14479	0.195081
	Chr	0.028	162.494	132	181	3.874	3.93433	158.56
	Cyto	0.176	142.44	91	187	4.173	3.93433	138.506
#22						3.26			1.11181	0.152915
	Chr	0.019	218.05	198	239	2.998	3.08233	214.968
	Cyto	0.156	196.431	138	243	2.989	3.08233	193.349
#23						2.763			1.18388	0.243526
	Chr	0.015	99.479	92	106	2.815	2.82133	96.6577
	Cyto	0.2	84.466	50	107	2.886	2.82133	81.6447
#24						2.712			1.18477	0.244606
	Chr	0.016	97.872	89	104	3.247	3.171	94.701
	Cyto	0.135	83.103	40	107	3.554	3.171	79.932
#25						3.019			1.15504	0.207941
	Chr	0.016	87.638	78	96	3.004	3.02067	84.6173
	Cyto	0.202	76.28	42	101	3.039	3.02067	73.2593
#26						3.064			1.17431	0.231809
	Chr	0.021	150.34	138	165	3.376	3.19	147.15
	Cyto	0.172	128.498	78	167	3.13	3.19	125.308
#27						3.014			1.0974	0.134089
	Chr	0.016	80.184	69	90	3.002	3.06133	77.1227
	Cyto	0.116	73.339	45	91	3.168	3.06133	70.2777
#28						3.822			1.26172	0.335391
	Chr	0.025	40.195	35	44	3.975	3.59967	36.5953
	Cyto	0.207	32.604	14	45	3.002	3.59967	29.0043
#29						3.292			1.28863	0.365839
	Chr	0.03	55.975	48	61	3.32	3.23433	52.7407
	Cyto	0.32	44.162	25	61	3.091	3.23433	40.9277
#30						3.751			1.22543	0.29329
	Chr	0.018	108.03	95	120	3.766	3.508	104.522
	Cyto	0.304	88.802	40	128	3.007	3.508	85.294

## Sheet: Figure 1e
Anti-Calnexin					Anti-Calnexin
Anti-GATA2		Anti-GFI1b			Anti-FOS
Anti-H3					Anti-H3
							2023.05.12
		2019.07.19

## Sheet: Figure 1f
Endogenous - K562
Anti-GATA2		Anti-GFI1B		Anti-FOS
Anti-Calnexin
						2023.05.11
Overexpression - HDF
Anti-mCherry
Anti-Actin
			2022.09.29

## Sheet: Figure 1g
Normalized expression to GAPDH
K562	GATA2	GFI1B	FOS
	0.0917594	0.10512	0.0039814
	0.0999209	0.176447	0.00379409
	0.0937251	0.169828	0.0040107
Raw values
	GAPDH	GATA2	GFI1B	FOS
rep1	6.81488e-07	6.25329e-08	7.16378e-08	2.71327e-09
rep2	6.61273e-07	6.6075e-08	1.1668e-07	2.50893e-09
rep3	8.40869e-07	7.88106e-08	1.42803e-07	3.37247e-09

## Sheet: Figure 1h
Normalized expression to GAPDH
HDFs	GATA2-mCh	GFI1B-mCh	FOS-mCh
	0.227811	0.35847	0.251593
	0.319053	0.31797	0.240777
	0.269058		0.283039
Raw values	GAPDH	GATA2-mCh
	6.69957e-10	1.79854e-10
	9.07388e-10	2.51889e-10
	7.91121e-10	2.12418e-10
mean	7.89489e-10
	GAPDH	GFI1B-mCh
	5.60107e-10	1.9582e-10
	4.71687e-10	1.73696e-10
	6.07001e-10
mean	5.46265e-10
	GAPDH	FOS-mCh
	7.00529e-10	2.05226e-10
	7.68436e-10	1.96403e-10
	9.78153e-10	2.30877e-10
mean	8.15706e-10

## Sheet: Figure 1i
Anti-GFI1B
Anti-GATA2
Anti-FOS
Anti-H3
Anti-Calnexin
					2022.09.21

## Sheet: Figure 1j
Anti-FOS
Anti-GATA2
Anti-GFI1B
Anti-H3
Anti-Canlnexin
					2022.09.22

## Sheet: Figure 2c
Anti-mCh
						2023.03.21
						2023.03.31
			2023.04.12
				2023.03.21

[truncated: 19 more sheets: Figure 2d, Figure 2e, Figure 2f, Figure 2g, Figure 4a, Figure 4c, Figure 4i, Figure 4j, Figure 5b, Figure 5c, Figure 5d, Figure 5e, Figure 5f, Figure 5g, Figure 5h, Figure 5i, Figure 5j, Figure 5k, Supp. Figure 7b]
